# Supplementary material for: TRIM40 is a pathogenic driver of inflammatory bowel disease subverting intestinal barrier integrity
Source: Nat Commun. 2023 Feb 9;14:700. doi: 10.1038/s41467-023-36424-0 (PMC9908899; doi:10.1038/s41467-023-36424-0)
Supplement: Supplementary file 4 — Supplementary Data 1 [file 41467_2023_36424_MOESM4_ESM.xlsx]

## Sheet: Fig. 1g
Gene_ID	Gene_Symbol	Con #1_FPKM	TRIM40 #1_FPKM	FC #1	Log2(FC) #1	Con #2_FPKM	TRIM40 #2_FPKM	FC #2	Log2(FC) #2
8542	APOL1	4.44477	7.93294	1.64064	0.714263	7.41894	12.5553	1.6101	0.687151
8537	BCAS1	15.9279	25.0526	1.53903	0.62202	32.2824	60.8599	1.85864	0.894244
282991	BLOC1S2	17.4931	5.70503	0.36257	-1.46367	10.1716	3.79123	0.428876	-1.22137
629	CFB	1.14857	2.19176	1.48553	0.570975	1.10417	2.01098	1.43096	0.516983
9075	CLDN2	30.8382	0.002364	0.0314831	-4.98928	18.5747	0.009238	0.0515584	-4.27765
1270	CNTF	0	0.762885	1.76289	0.817938	0.150345	0.886813	1.64021	0.713885
643911	CRNDE	21.6343	8.58914	0.423655	-1.23904	14.3911	9.03982	0.652312	-0.616366
8816	DCAF5	0.902978	5.28073	3.30047	1.72267	2.09244	7.77833	2.83864	1.5052
55601	DDX60	0.79224	2.19183	1.78092	0.832621	0.994763	2.59326	1.80135	0.849076
1803	DPP4	11.5991	18.0649	1.51319	0.597597	15.9619	24.8647	1.52488	0.608693
151636	DTX3L	9.24527	17.8335	1.83827	0.878345	15.417	23.8153	1.51156	0.596041
112399	EGLN3	5.4814	2.69378	0.569904	-0.81121	4.30205	2.46016	0.652608	-0.615711
1978	EIF4EBP1	55.3574	36.0443	0.657311	-0.605353	46.4566	29.9275	0.6517	-0.61772
1997	ELF1	5.44857	13.6717	2.27519	1.18599	16.3658	28.305	1.68751	0.754898
1998	ELF2	9.69501	5.34624	0.593383	-0.752965	13.2364	7.47475	0.595288	-0.74834
145781	GCOM1	0.101168	0.772048	1.60924	0.686383	0.671848	2.06669	1.83431	0.875241
100302652	GPR75-ASB3	3.32568	0	0.231178	-2.11293	2.12517	0	0.319982	-1.64394
253012	HEPACAM2	0.185273	0.77814	1.50019	0.58515	0.655583	1.66078	1.60716	0.684509
55008	HERC6	1.67726	4.33988	1.99453	0.996052	1.85351	4.36928	1.88164	0.911992
3135	HLA-G	0	2.91127	3.91127	1.96764	0	4.12778	5.12778	2.35833
84941	HSH2D	1.50224	2.88161	1.55125	0.633434	0.868246	2.64884	1.95309	0.965755
10561	IFI44	8.48255	17.0259	1.90096	0.926725	0.060816	0.60342	1.5115	0.595978
10964	IFI44L	0.120189	0.599126	1.42755	0.513541	0.060816	0.60342	1.5115	0.595978
64135	IFIH1	3.26565	5.95085	1.62949	0.704424	3.37099	7.27069	1.89218	0.920046
3434	IFIT1	2.00084	5.06368	2.02066	1.01483	1.33772	3.45115	1.90405	0.929074
3437	IFIT3	3.55891	6.61414	1.67017	0.739991	4.77694	7.85887	1.53349	0.616817
24138	IFIT5	2.49788	4.25515	1.50238	0.587254	1.62461	3.32855	1.64922	0.721783
8519	IFITM1	2.99062	6.74031	1.93963	0.955779	0.939626	7.34137	4.30051	2.10451
10410	IFITM3	36.1732	55.2274	1.51258	0.597013	17.1747	41.6324	2.3457	1.23002
3572	IL6ST	0.178008	7.61948	7.317	2.87125	4.33669	10.8897	2.22792	1.1557
3665	IRF7	16.5207	21.7698	1.29959	0.378061	15.5893	27.7176	1.73108	0.791676
10379	IRF9	8.18272	15.9093	1.84143	0.880828	9.79486	21.1369	2.05068	1.03611
9636	ISG15	122.672	110.327	0.900174	-0.151725	54.6275	98.2198	1.78365	0.83483
7071	KLF10	14.0393	8.95183	0.661723	-0.5957	16.2745	10.065	0.64054	-0.64264
3872	KRT17	10.6805	3.16886	0.356908	-1.48638	8.35937	3.85175	0.518385	-0.947905
25804	LSM4	186.253	53.2607	0.289772	-1.78701	74.8796	25.4344	0.348374	-1.52129
767558	LUZP6	26.1407	0.547355	0.0570124	-4.13258	41.6071	0.830152	0.0429542	-4.54106
100526664	LY75-CD302	0	0.661838	1.66184	0.73278	0.418135	1.17529	1.53391	0.617212
23107	MRPS27	11.2447	49.0119	4.08436	2.03011	16.0459	41.5185	2.49435	1.31866
4501	MT1X	12.385	7.10875	0.605808	-0.723067	7.04705	4.08228	0.63157	-0.662984
136319	MTPN	28.5653	69.1709	2.37342	1.24697	39.2003	70.7756	1.78545	0.836287
4599	MX1	2.0188	7.83445	2.92648	1.54917	1.7553	8.88394	3.58724	1.84288
4600	MX2	0.175068	1.1367	1.81836	0.862637	0.349893	1.34419	1.73657	0.796244
27031	NPHP3	0.034631	1.5416	2.45653	1.29662	0.11138	2.42084	3.07801	1.622
4938	OAS1	11.0674	26.7864	2.30261	1.20327	14.3148	33.6263	2.26097	1.17694
4939	OAS2	2.00617	9.44396	3.47418	1.79667	1.09797	6.1543	3.41011	1.76982
4940	OAS3	8.04726	24.5811	2.82749	1.49952	13.6374	30.0171	2.11902	1.0834
54625	PARP14	6.42221	15.6557	2.24403	1.16609	17.7266	30.2772	1.6702	0.740022
83666	PARP9	8.12873	18.1615	2.09904	1.06973	8.4245	20.2075	2.25025	1.17009
118788	PIK3AP1	5.65914	9.88101	1.634	0.708405	5.37067	8.7542	1.53111	0.614578
79837	PIP4K2C	10.2146	17.0512	1.60962	0.686717	11.0011	22.4391	1.95307	0.965744
54107	POLE3	43.5893	14.7286	0.352745	-1.5033	42.6715	10.7218	0.268409	-1.89749
5547	PRCP	4.71499	7.65787	1.51494	0.59926	4.22861	8.21984	1.76335	0.818316
54809	SAMD9	3.47923	9.60198	2.36692	1.24301	8.73542	15.2143	1.6655	0.735952
25939	SAMHD1	4.45038	11.0784	2.21606	1.148	7.20562	11.6261	1.53872	0.621728
55512	SMPD3	1.00587	2.21052	1.60057	0.678582	1.46854	3.362	1.76704	0.821331
6772	STAT1	29.6499	50.9697	1.69559	0.761788	26.2236	48.4103	1.81498	0.859955
80213	TM2D3	11.6302	21.9668	1.81841	0.862674	9.2005	19.8117	2.04026	1.02875
79041	TMEM38A	3.01075	5.25192	1.55879	0.640428	4.56059	8.50943	1.71015	0.77412
11076	TPPP	2.7872	5.75861	1.7846	0.835598	4.49968	8.40809	1.71066	0.774555
135644	TRIM40	0	827.183	828.183	9.69381	0	1641.21	1642.21	10.6814
7277	TUBA4A	28.5348	97.4566	3.33359	1.73707	11.7846	48.8107	3.89614	1.96204
203068	TUBB	151.425	105.033	0.695637	-0.523593	88.4014	63.1279	0.717303	-0.479345
9246	UBE2L6	0.506621	1.95814	1.96343	0.973374	0.376765	1.59027	1.88142	0.91182
11274	USP18	2.65751	4.88134	1.60802	0.685284	1.94339	3.72674	1.60588	0.683365
54739	XAF1	0.118353	0.498213	1.33966	0.421867	0.086708	0.744444	1.60526	0.682803

## Sheet: Supplementary Fig. 1c
Gene ID	Gene	Fold Change (FC) #1	FC #2	FC #3	Log2(FC) #1	Log2(FC) #2	Log2(FC) #3
312	ANXA13	1.61964	1.79272	4.90679	0.69567	0.84215	2.29478
80830	APOL6	1.62159	1.5837	1.70991	0.69741	0.6633	0.77392
330	BIRC3	2.84301	1.62139	1.90777	1.50742	0.69723	0.93189
684	BST2	4.16995	2.55765	2.67825	2.06003	1.35482	1.42129
374920	C19orf66	1.85674	1.60946	1.54878	0.89277	0.68658	0.63113
80323	CCDC68	1.61114	1.59445	1.56099	0.68808	0.67306	0.64246
629	CFB	2.35336	1.50307	1.77521	1.23472	0.58791	0.82799
129607	CMPK2	3.11934	1.83302	1.57301	1.64124	0.87422	0.65353
6373	CXCL11	2.27201	2.00526	1.56174	1.18397	1.00379	0.64315
23586	DDX58	5.91132	2.8241	3.98826	2.56348	1.49779	1.99576
55601	DDX60	6.30091	3.40777	6.73963	2.65556	1.76883	2.75267
91351	DDX60L	5.31356	3.07019	2.91719	2.40968	1.61833	1.54458
151636	DTX3L	2.72835	2.10223	2.04253	1.44803	1.07192	1.03036
5610	EIF2AK2	2.65568	2.09767	2.09207	1.40908	1.06879	1.06493
115361	GBP4	2.03609	1.59783	1.6036	1.0258	0.67611	0.68131
85441	HELZ2	2.49289	1.78147	1.72816	1.31782	0.83307	0.78924
55008	HERC6	10.3593	3.80277	5.35873	3.37286	1.92705	2.42189
3429	IFI27	7.38373	5.03667	5.91484	2.88435	2.33247	2.56434
10561	IFI44	12.0702	4.40212	5.83131	3.59338	2.1382	2.54382
10964	IFI44L	31.5376	6.61312	5.27543	4.979	2.72533	2.39929
2537	IFI6	16.3967	7.80923	23.1013	4.03533	2.96518	4.5299
64135	IFIH1	9.84656	4.46064	3.56322	3.29962	2.15725	1.83318
3434	IFIT1	10.3254	5.05009	5.96971	3.36812	2.33631	2.57766
3433	IFIT2	3.76691	1.72484	2.20384	1.91338	0.78646	1.14002
3437	IFIT3	5.61762	2.45277	3.22717	2.48996	1.29441	1.69027
24138	IFIT5	5.59237	4.10005	4.04197	2.48346	2.03564	2.01506
8519	IFITM1	9.44421	4.80548	3.79424	3.23943	2.26468	1.92381
3557	IL1RN	1.83892	1.60681	1.9189	0.87886	0.6842	0.94028
3665	IRF7	2.46422	2.38881	1.71156	1.30113	1.25629	0.77531
10379	IRF9	2.76412	2.31596	2.79082	1.46682	1.21161	1.48069
9636	ISG15	3.09595	1.74146	1.83706	1.63038	0.8003	0.8774
27074	LAMP3	2.476	1.56567	2.25038	1.30801	0.64678	1.17017
4322	MMP13	3.95369	1.78939	1.92968	1.9832	0.83947	0.94836
4599	MX1	10.4898	8.43267	4.07633	3.39091	3.07599	2.02727
4600	MX2	4.55588	2.62959	2.60236	2.18773	1.39484	1.37982
8431	NR0B2	1.51496	1.72942	1.53052	0.59928	0.79029	0.61402
4938	OAS1	6.06535	3.31933	4.26079	2.60059	1.73089	2.09112
4939	OAS2	30.4289	7.16154	15.3922	4.92737	2.84027	3.94413
4940	OAS3	6.0293	2.98868	3.49025	2.59199	1.57951	1.80333
8638	OASL	2.76293	1.63404	1.94667	1.4662	0.70844	0.96101
391196	OR2M7	3.55821	4.53814	3.42406	1.83115	2.1821	1.77571
64761	PARP12	3.0373	2.26971	2.19254	1.60279	1.18251	1.1326
54625	PARP14	3.62301	2.33066	3.03299	1.85719	1.22074	1.60074
83666	PARP9	6.15206	3.52494	4.37848	2.62107	1.8176	2.13043
51131	PHF11	2.12528	2.09616	1.75013	1.08765	1.06775	0.80746
5359	PLSCR1	3.44881	2.67017	2.45982	1.7861	1.41693	1.29855
57674	RNF213	2.34541	1.71531	1.92315	1.22984	0.77847	0.94347
91543	RSAD2	4.0238	1.53295	2.296	2.00856	0.61631	1.19912
54809	SAMD9	4.21333	2.71526	3.22406	2.07496	1.44109	1.68888
219285	SAMD9L	2.62854	2.16933	2.05964	1.39426	1.11725	1.04239
25939	SAMHD1	3.90007	2.10542	2.36751	1.9635	1.07411	1.24337
6672	SP100	3.81465	2.20088	2.8639	1.93155	1.13808	1.51798
3431	SP110	3.68995	2.60061	2.6466	1.8836	1.37885	1.40414
6772	STAT1	3.47531	2.59632	2.25851	1.79714	1.37647	1.17537
6890	TAP1	3.1137	1.70378	2.57864	1.63863	0.76874	1.36661
7098	TLR3	2.43409	1.84872	2.17365	1.28338	0.88653	1.12012
55281	TMEM140	3.24347	1.99933	2.47631	1.69754	0.99952	1.30819
8743	TNFSF10	2.01756	1.66627	2.18159	1.01261	0.73662	1.12538
9881	TRANK1	2.83088	2.2063	1.90627	1.50125	1.14163	0.93075
9830	TRIM14	1.85003	1.56435	1.53263	0.88755	0.64556	0.61601
135644	TRIM40	21.9933	22.1956	26.7591	4.45899	4.4722	4.74196
11274	USP18	2.31819	2.58948	1.79912	1.213	1.37266	0.84729
54739	XAF1	8.48968	3.98166	6.33252	3.08571	1.99337	2.66278
85317	BAGE4	-1.68968	-1.59676	-1.88456
8346	HIST1H2BI	-1.60796	-1.54555	-1.72306

## Sheet: Supplementary Fig. 1d
PPI Hub Proteins list
Term	Overlap proteins										p-value
ALB	ACTA1, FGA, TF, IGHG1, IGHG2, IGKC, ALB, HP, APOA1, IGHA1										5.63443e-09
GABARAPL1	ANXA2, TUBB, RPLP0, ILF2, ACTB, TF, IGHG2, EEF1A2, ALB, HNRNPA2B1, ANXA7, ACADM, GAPDH										9.2661e-08
IL7R	TF, TUBB, ALB, FGG, APOA1, GAPDH, ACTB, ACTG1										1.62941e-07
SLC2A4	ANXA2, IDH2, RPLP0, TIMM44, ACTB, ACTG1, COL1A1, TG, GNAS, ARFIP1, ACADM, GAPDH										7.90008e-07
MAP1LC3B	TUBB, EEF1A2, ALB, HNRNPA2B1, RPL0, AHSA1, ILF2, RBMX, GAPDH, ACTB										7.90008e-07
VCL	VASP, ACTA1, FEN1, ANXA2, GAPDH, ACTB, ACTG1										1.58117e-06
MAP1LC3A	TUBB, EEF1A2, ALB, HNRNPA2B1, RPL0, TARDBP, ILF2, RBMX, GAPDH, ACTB										2.87627e-06
GABARAPL2	ANXA2, TUBB, EEF1A2, ALB, HNRNPA2B1, RPLP0, AHSA1, TARDBP, ILF2, GAPDH, ACTB										6.41416e-06
ACTB	VASP, ACTA1, ANXA2, TUBB, HNRNPA2B1, RPLP0, GAPDH, ACTB, ACTG1										9.1083e-06
Panther 2016
Term			Overlap proteins								p-value
Cytoskeletal regulation by Rho GTPase			VASP, ACTA1, ARHGAP8, TUBB, ACTB, ACTG1								4.1773e-08
