# Supplementary material for: TRIM40 is a pathogenic driver of inflammatory bowel disease subverting intestinal barrier integrity
Source: Nat Commun. 2023 Feb 9;14:700. doi: 10.1038/s41467-023-36424-0 (PMC9908899; doi:10.1038/s41467-023-36424-0)
Supplement: Supplementary file 5 — Supplementary Data 2 [file 41467_2023_36424_MOESM5_ESM.xlsx]

## Sheet: #1 Reagents and antibodies
Antibody	Source	Catalog number	Application
Anti-b-actin	Santa Cruz Biotechnology	sc-47778	WB (1:1000)
Anti-b-catenin	Santa Cruz Biotechnology	sc-7963	WB (1:1000), IFA (1:200)
Anti-CD44	Santa Cruz Biotechnology	sc-7297	WB (1:1000), IFA (1:200), Flow cytometry (1:100)
Anti-Cofilin1 (CFL1)	Abcam	ab11062	WB (1:1000)
Anti-E-cadherin	Cell Signaling Technology	#14472	WB (1:2000), IFA (1:200), Flow cytometry (1:100)
Anti-E-cadherin	Proteintech	#20874-1-AP	IHC (1:1000~1:2000)
Anti-Ezrin/Radixin/Moesin (ERM)	Cell Singaling Technology	#3142	WB (1:1000), IFA (1:100)
Anti-GAPDH	ThermoFisher	MA5-15738	WB (1:1000)
Anti-Moysin Light Chain 2 (MLC2)	Cell Signaling Technology	#3672	WB (1:300)
Anti-PAK1	Cell Signaling Technology	#2602	WB (1:1000)
Anti-phospho-Cofilin1 (p-CFL1) (Ser3)	Cell Signaling Technology	#3313	WB (1:500)
Anti-phospho-Ezrin/Radixin/Moesin (p-ERM)	Cell Singaling Technology	#3726	WB (1:300), IFA (1:100)
Anti-phospho-Myosin Light Chain 2 (p-MLC2) (Thr18/Ser19)	Cell Signaling Technology	#3674	WB (1:300), IFA (1:100)
Anti-Phospho-LIMK1/2 (p-LIMK1/2) (Thr 508, 505)	Cell Signaling Technology	#3841	WB (1:1000)
Anti-Profilin 1 (PFL1)	Cell Signaling Technology	#3237	WB (1:2000)
Anti-RhoA	Santa Cruz Biotechnology	sc-418	WB (1:2000)
Anti-ROCK1	Abcam	ab45171	WB (1:1000)
Anti-ROCK1	Cell Signaling Technology	#4035	WB (1:1000), IP (1 μg)
Anti-TRIM40	Abclon	AC181116-232	IHC (1:1000), WB (1:500)
Anti-Tubulin	Applied Biological Materials	G094	WB (1:3000)
Anti-Tubulin	Santa Cruz Biotechnology	sc-23948	WB (1:3000)
Anti-LIMK1	Cell Signaling Technology	#3842	WB (1:1000)
Anti-Ubiquitin	Santa Cruz Biotechnology	sc-8017	WB (1:2000)
Anti-Vinculin	Santa Cruz Biotechnology	sc-73614	WB (1:2000), IFA (1:200)
Anti-FLAG	Novus Biologicals	NBP1-06712	WB (1:1000)
Anti-FLAG	Applied Biological Materials	G191	WB (1:1000), IFA (1:200)
Anti-Myc	Cell Signaling Technology	#2276	WB (1:1000)
Anti-Myc	Cell Signaling Technology	#2278	IFA (1:100-1:200)
Anti-GFP	Roche	#11814460001	IP (0.6μg)
Anti-GFP	Santa Cruz Biotechnology	sc-9996	WB (1:2000)
Alexa Fluor 568-conjugated Phalloidin	ThermoFisher	A12380	IFA (1:300)
Alexa Fluor 594-conjugated DNase I	ThermoFisher	D12373	IFA (1:100~1:200)
Alexa Fluor 488-conjugated secondary mouse antibody	ThermoFisher	A-11029	IFA (1:300)
Alexa Fluor 488-conjugated secondary rabbit antibody	ThermoFisher	A-11034	IFA (1:300)
Alexa Fluor 568-conjugated secondary mouse antibody	ThermoFisher	A-11031	IFA (1:300)
Alexa Fluor 568-conjugated secondary rabbit antibody	ThermoFisher	A-11036	IFA (1:300)
Alexa Fluor 647-conjugated secondary rabbit antibody	ThermoFisher	A-21245	IFA (1:300)
goat anti-mouse HRP	ThermoFisher	#31430	WB (1:5000~1:10000)
goat anti-rabbit HRP	ThermoFisher	#31460	WB (1:5000~1:10000)
goat anti-rat HRP	Bethyl	A110-305P	WB (1:10000)
Reagent	Source	Catalog number	Notes
Bio-Rad Protein Assay Dye Reagent Concentrate	Bio-Rad	#5000006
Chloroquine	Sigma-Aldrich	C6628	Experimental concentration (10 μg ml-1)
cOmplete Mini, EDTA-free Protease Inhibitor Cocktail	Roche	11836170001
Ethanol	Merch	100983
Cytochalasin D	Sigma-Aldrich	C8273
DAPI (4’, 6-diamidino-2-phenylindole)	Sigma aldrich	D9542	Experimental concentration (1 μg ml-1)
Fisher Chemical Permount Mounting Medium	Fisher scientific	SP15-100
Formalin solution, neutral buffered, 10%	Sigma-Aldrich	HT501128
FRAX597	Selleckchem	S7271
Hematoxylin (Modified Mayer's solution)	Abcam	ab220365
Lipopolysaccharides (LPS) from Escherichia coli O26:B6	Sigma-Aldrich	L3755
MG132	AG Scientific	M-1157	Experimental concentration (10~20mM)
N-ethylmaleimide	Sigma aldrich	#E3876	Experimental concentration (50 mM)
Omicsfect	Omics Biotechnology	#CP2101
Phorbol 12-myristate 13-acetate (PMA)	Sigma aldrich	P8139
ProLong™ Gold Antifade Mountant	Life Technologies	P10144
Protein G-Sepharose beads	GenScript	L00209
PVDF membrane - Immobilon-P	Millipore	IPVH00010
Reverse transcriptase	Enzynomics	RT001H
WesternBright ECL kit	Advansta	K-12045-D50
Y-27632 2HCl	Selleckchem	S1049	Experimental concentration (10mM)
Xylenes	Sigma-Aldrich	534056

## Sheet: #2 Cloning primers
Name	Vector	Species	Forward primer	Reverse primer
Myc-TRIM40	pMSCV	Human	5' ATT CTC GAG ATG ATC CCT TTG CAG AAG GAC 3'	5' ATT GAA TTC AGA GCT TCT GAG GGG G 3'
Myc-TRIM40DRING	pMSCV	Human	5' AAT CTCGAG ATG ATC CCT TTG CAG AAG GAC AAC CAG GAG GAG GGT GTC CGG AAG CCC TGT TCT GA 3'	5' ATT GAA TTC AGA GCT TCT GAG GGG G 3'
Myc-TRIM40DB box (BB)	pMSCV	Human	5'-GGA GGT GCT AGA AAA TGC CCT CAG CCA CTA-3'	5' GGC ATT TTC TAG CAC CTC CTC AGA ACA G 3'
Myc-TRIM40DCoiled Coil (CC)	pMSCV	Human	F1 : 5' ATT CTC GAG ATG ATC CCT TTG CAG AAG GAC 3'	R1 : 5' CTC CGG CCC AAT GGT CAG TTC ATG ATG AGA C 3'
			F2 : 5' CTG ACC ATT GGG CCG GAG AGC CAG C 3'	R2 : 5' ATT GAA TTC AGA GCT TCT GAG GGG G 3'
Myc-TRIM40DC terminal (CT)	pMSCV	Human	5' ATT CTC GAG ATG ATC CCT TTG CAG AAG GAC 3'	5' AAT GAA TTC TCA AGC CTC CAG CCT GTG GT 3'
Myc-TRIM40 C29S	pMSCV	Human	5' CCG TGA GCA CCA ACT CCG GAC ATC TCT TCT GTC 3'	5' GAC AGA AGA GAT GTC CGG AGT TGG TGC TCA CGG 3'
TRIM40-Myc	pMSCV	Human	5' AAT AGA TCT GCC ACC ATG ATC CCT TTG 3'	5'-ATT GTT AAC CTC GAG CTT CTG AGG GGG CTG AA-3'
Flag-TRIM40	pMSCV	Human	5' ATT AGATCT ATG ATC CCT TTG CAG AAG GAC 3'	5' ATT GAA TTC AGA GCT TCT GAG GGG G 3'
TRIM40-Flag	pMSCV	Human	5' AAT AGA TCT GCC ACC ATG ATC CCT TTG 3'	5' ATT GAA TTC TCA CTT GTC GTC ATC GTC CTT GTA GTC CTC GAG GAG CTT CTG AGG GGG C 3'
GFP-TRIM40	pMSCV	Human	5' ATT CTC GAG ATG ATC CCT TTG CAG AAG GAC 3'	5' ATT GAA TTC AGA GCT TCT GAG GGG G 3'
GFP-TRIM40	pCW57	Human	5' ATT GAA TTC GCC ACC ATG GTG AGC AAG 3'	5' ATT AGA TCT TCA GAG CTT CTG AGG GGG 3'
LIMK1-HA	pMSCV	Human	5' CTA AGA TCT GCC ACC ATG AGG TT ACG CTA CTT TG 3'	5' ACC GTT AAC GTC GGG GAC CTC AGG 3'

## Sheet: #3 RT-qPCR primers
Name	Species	Application	Forward primer	Reverse primer
TRIM40	Human	qRT-PCR/RT-PCR	5' CAG AAG GAC AAC CAG GAG 3'	5' CAG AAG AGA TGT CCG CAG T 3'
		RT-PCR	5' TGC AGG TTC TGT GAG GAG A 3'	5' GCC GCT GAA GTT CTG CAA T 3'
TRIM31	Human	qRT-PCR	5' GGA CCA CAA ATC CCA TAA TGT CAG C 3'	5' CTT CTC ATG TTC TAC CTG GTC CG 3'
ROCK1	Human	qRT-PCR	5' CTG CCC TAG AGT GTC GAA 3'	5' AAA GCG TTC GAG GGG AAG 3'
ACTB	Human	qRT-PCR	5' GAG AAA ATC TGG CAC CAC ACC TTC 3'	5' CGA TTT CCC GCT CGG CCG 3'
XAF1	Human	qRT-PCR	5' TCA TCT CTT CCA AGT CAA GCT 3'	5' GGA TGC CAC ACT GAG AAC A 3'
IFIH1	Human	qRT-PCR	5' ATC CGT TAT GGT CTC GTC AC 3'	5' TGA GCA TAC TCC TCT GGT TTC 3'
IFIT3	Human	qRT-PCR	5' TTG GGT GCT GCT ACA AGG 3'	5' AGC ATC AGG GAC TTC CTT AT 3'
IFITM1	Human	qRT-PCR	5' CAC CCT CTT CTT GAA CTG GT 3'	5' TAG ACT GTC ACA GAG CCG AA 3'
MX1	Human	qRT-PCR	5' ATC AGT ATC GTG GTA GAG AG 3'	5' GAC CAT ATC CGT CAC GGT 3'
PARP9	Human	qRT-PCR	5' GCA GCA GCT TAC AAT GAA AAA T 3'	5' CTG AGC ACT TGT AGG GGA 3'
STAT1	Human	qRT-PCR	5' GCT TCA CTC CCT TAG TTT TGA 3'	5' CAG GAA GAA GGA CAG ATT CC 3'
CFB	Human	qRT-PCR	5' CTG TGG CAT GGT TTG GGA A 3'	5' GGG CGA ATG ACT GAG ATC T 3'
IRF7	Human	qRT-PCR	5' GCT GGA ACC CTG GCT GT 3'	5' TCC AGC TCC ATA AGG AAG C 3'
IRF9	Human	qRT-PCR	5' ACT TGG TCA GGT ACT TTC AG 3'	5' GCC TGC TCC ATC TTC ACT 3'
GAPDH	Human	qRT-PCR/RT-PCR	5' TGA TGA CAT CAA GAA GGT GGT GAA 3'	5' TCC TTG GAG GCC ATG TGG GCC AT 3'
TRIM40	Mouse	qRT-PCR	5' GAC ATC CTC TCT GCC GCA 3'	5' ATG TCC GCT AGC CTC ACA 3'
Il6	Mouse	qRT-PCR	5' GAT TTA CAT AAA ATA GTC CTT CCT ACC C 3'	5' GGT TTG CCG AGT AGA TCT CAA AGT G 3'
Tnfa	Mouse	qRT-PCR	5' ACA AGC CTG TAG CCC ACG TC 3'	5' AAG ACT CCT CCC AGG TAT ATG G 3'
Il1b	Mouse	qRT-PCR	5' GGC TGC TTC CAA ACC TTT G 3'	5' CTC ATG TCC TCA TCC TGG A 3'
Ccl3	Mouse	qRT-PCR	5' ATG GAG CTG ACA CCC CGA 3'	5' CTT AGT CAG GAA AAT GAC ACC 3'
Ccl4	Mouse	qRT-PCR	5' CCA GCT GTG GTA TTC CTG A 3'	5' TCA GTT CAA CTC CAA GTC ACT 3'
Cxcl1	Mouse	qRT-PCR	5' AAT GAG CTG CGC TGT CAG T 3'	5' ATG ACT TCG GTT TGG GTG C 3'
Il10	Mouse	qRT-PCR	5' GGA CCA GCT GGA CAA CAT ACR G 3'	5'-TCT TCA CCT GCT CCA CTG CCT T-3'
Gapdh	Mouse	qRT-PCR	5' ATG GTG AAG GTC GGT GTG AAC 3'	5' CGT TGA TGG CAA CAA TCT CCA C 3'
Gapdh	Mouse	RT-PCR	5' CCT GGC CAA GGT CAT CCA TG 3'	5' GCA GGA GAC AAC CTG GTC T 3'
Trim40	Mouse	genomic DNA PCR	5' CTC TGG ACT CTC TGA TAG TGG AC 3'	5' GAC CTG GAA ACC CTG ATA GTA GC 3'
