# Supplementary material for: TRIM40 is a pathogenic driver of inflammatory bowel disease subverting intestinal barrier integrity
Source: Nat Commun. 2023 Feb 9;14:700. doi: 10.1038/s41467-023-36424-0 (PMC9908899; doi:10.1038/s41467-023-36424-0)
Supplement: Supplementary file 7 — Source Data [file 41467_2023_36424_MOESM7_ESM.zip]

Archive with 2 entries (2 files):
- Source data for uncropped gels.pdf
- Source data for graphs.xlsx
