# Supplementary material for: TRIM40 is a pathogenic driver of inflammatory bowel disease subverting intestinal barrier integrity
Source: Nat Commun. 2023 Feb 9;14:700. doi: 10.1038/s41467-023-36424-0 (PMC9908899; doi:10.1038/s41467-023-36424-0)
Supplement: Supplementary file 7 — Source Data [file 41467_2023_36424_MOESM7_ESM.zip › Source data for graphs.xlsx]

## Sheet: Fig. 1
	Fig. 1b
	Median TPM
	Human	CD	UC	Adipose tissue	Adrenal gland	Blood vessel	Bladder	Brain	Breast	Colon	Esophagus	Fallopian Tube	Heart	Kidney	Liver	Lung	Muscle	Nerve	Ovary	Pancreas	Pituitary	Prostate	Skin	Small intestine	Spleen	Stomach	Testis	Thyroid	Uterus	Vagina
	TRIM40	13.9683	12.0547	0	0	0	0	0	0	0	0	0	0	0.1029	0.01151	0.005014	0	0	0	0	0	0	0.01913	1.381	0.03069	0.02704	2.112	0	0	0
	TRIM69	22.9706	22.3516	10.7	10.41	15.87	14.95	18.18	9.235	21.56	16.55	11.45	17.16	15.78	3.921	16.05	9.886	13.4	13.73	1.699	16.3	12.35	8.814	9.446	21.4	4.639	26.84	13.01	14.23	11.05
	Fig. 1c									Fig. 1d				Fig. 1e																		Fig. 1h														Fig. 1j
	GSE117993				GSE57945					GSE109142					Control (n=6)						UC (n=9)											ISG	IFIH1		IFIT3		IFITM1		IRF7		IRF9		XAF1			Length(μm)	Mock	GFP-TRIM40
	Log2 (FC>1.5)	Control	UC	CD	Log2 (FC>1.5)	Con	UC	CD		Log2 (FC>1.5)	Control	UC		TRIM40	1	2	3	4	5	6	1	2	3	4	5	6	7	8	9				Mock	Myc-TRIM40	Mock	Myc-TRIM40	Mock	Myc-TRIM40	Mock	Myc-TRIM40	Mock	Myc-TRIM40	Mock	Myc-TRIM40			0.033	0.62
		5.93649	6.92326	6.39622		4.6873	5.36289	6.37827			1.46952	3.36442			1.07746	0.876298	4.26269	5.85005	0.0626677	0.0464463	5.48399	9.18806	5.42948	5.24847	5.39844	5.44225	6.98568	8.96585	10.162				1.01933	7.17626	0.930736	3.87067	0.929093	48.2674	0.92055	4.01711	1.01773	5.72821	1.16447	6.33926			0.013	0.452
		4.884	6.03113	6.04815		4.00389	4.36753	5.14144			2.53886	5.15544			1.19662	1.45036	4.27117	5.40614	0.0547908	0.0579275	5.26727	6.40347	7.56169	5.82475	5.57374	5.50863	7.78658	8.16259	10.7923				0.862075	6.20755	1.11021	3.66254	1.04024	45.7411	1.00023	4.25306	1	4.64328	0.858758	7.80112			0.009	0.066
		4.4492	5.72335	5.96371		3.7897	4.33786	4.91728			1.36093	4.0232			0.775607	1.46617	4.12883	5.146	0.0641322	0.0388134	5.04585	5.69017	6.96279	4.35527	5.64836	5.47534	8.42582	8.75276	11.4617				1.138	6.33502	0.967762	4.09062	1.03468	48.9865	1.08605	4.1334	0.982578	5.15729	1	9.6001			0.043	0.236
		4.10481	5.25512	5.86357		3.59292	3.78792	4.76487			1.1595	2.98087		Average	1.01656	1.26428	4.2209	5.4674	0.0605302	0.0477291	5.2657	7.0939	6.65132	5.14283	5.54018	5.47541	7.73269	8.62707	10.8054			Average	1.00647	6.57294	1.0029	3.87461	1.00134	47.665	1.00228	4.13452	1.0001	5.17626	1.00774	7.9135			0.043	0.326
		3.83082	5.12884	5.85096		3.50915	3.67996	4.5307			2.63399	4.86089		SD	0.177191	0.274419	0.0651952	0.29067	0.00410221	0.00785584	0.178876	1.50916	0.897903	0.604542	0.104755	0.0270997	0.589168	0.339763	0.530673			SD	0.113012	0.42977	0.0773688	0.174783	0.0511358	1.39173	0.067582	0.0963327	0.0143514	0.443121	0.124928	1.3336			0.037	0.159
		3.7384	4.96255	5.77421		3.26374	3.67023	4.44738			1.39824	5.0759		p-value	0.000550357																	p-value	5.96511e-05		2.90113e-05		0.000437424		2.97412e-06		0.0055427		0.0019				0.034	0.204
		3.51054	4.77236	5.7228		3.25978	3.61349	4.3703			1.85894	3.67743			Control (n=6)						CD (n=9)																										0.033	0.081
		3.37251	4.74594	5.6602		3.18713	3.59719	4.29168			1.48527	3.73594		TRIM40	1	2	3	4	5	6	1	2	3	4	5	6	7	8	9			Cytoskeleton	CFB		MX1		PARP9		STAT1			TRIM40					0.034	0.134
		3.17591	4.61841	5.65329		3.13372	3.56734	4.25474			3.10336	3.4261			0.919618	1.09533	4.03692	4.98752	0.026509	0.0380762	4.88973	7.87429	6.97359	3.73637	2.27162	5.0944	4.70401	10.2719	7.12454				Mock	Myc-TRIM40	Mock	Myc-TRIM40	Mock	Myc-TRIM40	Mock	Myc-TRIM40		Mock	Myc-TRIM40				0.033	0.13
		2.96186	4.52865	5.65306		3.00814	3.47438	4.20811			2.37479	5.27129			1.20225	1.32521	4.18323	4.98876	0.0303677	0.0534932	5.53643	7.13577	8.14084	3.4661	1.60354	4.86615	5.35922	6.30998	7.54852				1	2.58575	1.08039	12.2221	1.16069	1.36327	0.970413	2.32052		1.22162	16048.7				0.015	0.153
		2.94636	4.47005	5.64337		2.99594	3.40441	4.12501			1.7542	1.88651			0.904478	1.10939	3.6332	5.07133	0.0344886	0.0377051	5.76399	5.8178	6.71208	5.00407	1.39398	4.38472	6.71517	7.724	9.56968				0.978482	2.64728	1.01956	12.2873	1	1.47614	1.00395	2.38897		0.940682	13979.4				0.013	0.391
		2.92566	4.30729	5.58712		2.98416	3.39707	4.00728			1.75574	5.33433		Average	1.00878	1.17664	3.95111	5.01587	0.0304551	0.0430915	5.39672	5.8178	7.2755	4.06885	1.75638	4.78176	5.5928	8.10197	8.08091				1.02199	2.52565	0.907836	12.1572	0.861555	1.25904	1.02644	2.28211		0.870201	14978.4				0.02	0.215
		2.92302	4.3033	5.58177		2.96685	3.31847	3.91243			2.33737	3.38492		SD	0.136942	0.105209	0.232601	0.0392173	0.00325822	0.00735669	0.370338	0.850598	0.621129	0.670445	0.374242	0.295804	0.8375	1.63938	1.06685			Average	1.00016	2.58623	1.00259	12.2222	1.00742	1.36615	1.00027	2.33053		1.01084	15002.2				0.019	0.328
		2.80616	4.15946	5.52939		2.96056	3.24573	3.88975			1.4232	2.78681		p-value	0.00406306																	SD	0.0177633	0.0496534	0.071458	0.0531431	0.122235	0.0886517	0.0230199	0.044193		0.151802	844.956				0.007	0.839
		2.77072	4.12165	5.50404		2.89921	3.14811	3.69514			1.73522	5.82633		Sample																		p-value	1.82644e-06		5.9523e-09		0.0283095		2.93927e-06			1.494e-05					0.036	0.16
		2.66551	4.12012	5.33522		2.71273	3.04315	3.66867			1.81077	2.63245		No	Disease	Severity	Age range			No	Disease	Severity	Age range			No	Disease	Severity	Age range																		0.007	0.125
		2.62842	4.11543	5.29816		2.70721	3.0106	3.63889			1.15114	4.76773		#1	UC	moderate	18 to 57 years			#1	CD	active	19 to 41 years			#1	Control	na	38 to 89 years																		0.045	0.031
		2.50779	4.0713	5.06439		2.65253	3.00807	3.62353			1.33508	4.42132		#2	UC	severe				#2	CD	active				#2	Control	na																			0.028	0.3
		2.43997	3.99949	5.00233		2.56911	2.96882	3.55849			3.1906	5.20357		#3	UC	severe				#3	CD	active				#3	Control	na																			0.036	0.119
		2.41924	3.81911	4.94989		2.55535	2.91002	3.54485			3.67241	3.87082		#4	UC	severe				#4	CD	active				#4	Control	na																			0.033	0.182
		2.26285	3.70734	4.91329		2.51618	2.80653	3.53663				5.38261		#5	UC	severe				#5	CD	active				#5	Control	na																			0.024	0.07
		2.24385	3.7065	4.88322		2.51588	2.66236	3.51615				5.22921		#6	UC	severe				#6	CD	active				#6	Control	na																			0.04	0.143
		2.13086	3.50307	4.85714		2.42343	2.63418	3.37595				3.7579		#7	UC	severe				#7	CD	active							na; not applicable																		0.027	0.06
		2.10387	3.43568	4.85077		2.33008	2.60597	3.30215				3.8209		#8	UC	severe				#8	CD	active																									0.049	0.103
		2.07615	3.31946	4.79253		2.29249	2.59719	3.27265				4.40769		#9	UC	severe				#9	CD	active																									0.021	0.261
		2.02393	3.23617	4.72186		2.2777	2.56666	3.25718				5.49133																																			0.034	0.078
		2.00119	3.23338	4.70848		2.19108	2.46654	3.24668				4.31692		Fig. 1f																																	0.02	0.228
		1.97457	3.21675	4.62983		2.15596	2.38702	3.21574				2.51796			Con (n = 4)				Sample																												0.015	0.257
		1.87448	2.84064	4.58615		2.11077	2.28521	3.21057				4.86302			#1	#2	#3	#4	No	Disease	Severity	Age range																									0.027	0.081
		1.84884	2.71449	4.55631		2.1092	2.22133	3.19994				3.81064		Section 1	0	1	0	0	#1	Contorl	na	49 to 65 years																									0.022	0.242
		1.74145	2.65698	4.4753		2.10808	2.03554	3.19373				3.25455		Section 2	0	0	0	0	#2	Control	na																										0.047	0.111
		1.73513	2.57393	4.43293		2.08122	1.94322	3.19133				4.73332		Section 3	0	0	1	0	#3	Control	na																										0.031	0.356
		1.70858	2.53164	4.42079		2.07614	1.92825	3.15847				4.71103		Section 4	1	0	1	0	#4	Control	na																										0.015	0.104
		1.67843	2.3902	4.37377		2.05992	1.91915	3.15708				2.50353		Section 5	0	0	1	1				na; not apllicable																									0.033	0.135
		1.60036	2.38239	4.34562		2.014	1.80731	3.14404				4.63724		Average	0.2	0.2	0.6	0.2																													0.037	0.181
		1.32677	2.24257	4.3334		1.95296	1.59572	3.11015				4.78005		Final average	0.3																																0.021	0.107
		1.30521	2.18317	4.27768		1.77842	1.42114	3.10338				3.83717		SD	0.173205																																0.015	0.167
		1.27727	2.17092	4.21627		1.69994	1.15136	3.10332				3.79603																																			0.033	0.105
		1.25114	1.86663	4.13973		1.67721		3.08246				3.08088			UC (n = 4)																																0.021	0.234
		1.22058	1.83289	4.10325		1.65388		3.07315				1.5202			#1	#2	#3	#4	No	Disease	Severity	Age range																									0.026	0.114
		1.15788	1.56208	4.06926		1.22487		3.07274				5.50179		Section 1	3	2	1	2	#1	UC	Severe	35 to 41 years																									0.021	0.32
		1.02744	1.46038	4.05411		1.04191		3.04937				4.04426		Section 2	3	2	1	2	#2	UC	Severe																										0.015	0.202
		1.02041	1.30048	4.04306				3.04181				4.04127		Section 3	3	2	2	2	#3	UC	Severe																										0.027	0.081
		1.00216		3.98252				3.02547				3.93109		Section 4	3	2	0	2	#4	UC	Severe																										0.013	0.083
		0.984961		3.95674				3.01973				1.61857		Section 5	3	2	1	2																													0.027	0.322
		0.944334		3.9504				3.01679				2.74446		Average	3	2	1	2																													0.034	0.367
		0.926098		3.85572				3.00877				2.07382		Final average	2																																0.024	0.855
		0.923803		3.84151				3.00466				5.00423		SD	0.707107																																0.013	0.168
		0.923157		3.79231				2.99574				2.63875																																			0.033	0.188
		0.92133		3.76897				2.99408				4.65711			CD (n = 4)																																0.039	0.118
		0.914794		3.73593				2.97051				3.29521			#1	#2	#3	#4	No	Disease	Severity	Age range																									0.019	0.133
		0.90985		3.70483				2.96731				3.34127		Section 1	2	2	2	2	#1	CD	moderate	26 to 44 years																									0.021	0.038
		0.779646		3.66205				2.95802				4.49478		Section 2	2	2	2	2	#2	CD	mild																										0.037	0.194
		0.465013		3.56705				2.94555				5.03948		Section 3	2	2	2	2	#3	CD	mild																										0.009	0.249
		0.281479		3.5447				2.93137				2.697		Section 4	2	2	1	2	#4	CD	mild																										0.027	0.3
				3.48899				2.92662				5.00055		Section 5	2	2	1	2																													0.042	0.311
				3.39195				2.89789				3.17386		Average	2	2	1.6	2																													0.013	0.09
				3.28321				2.87942				3.86415		Final average	1.9																																0.044	0.118
				3.27201				2.8512				4.28976		SD	0.173205																																0.036	0.452
				3.26036				2.85019				2.40166		p-value																																	0.02	0.271
				3.21929				2.84814				4.0573		Con. vs UC	Con. vs CD																																0.04	0.202
				3.19823				2.82384				4.72172		0.00676765	2.85378e-05																																0.042	0.226
				3.14003				2.82239				3.88911																																			0.023	0.199
				3.13277				2.81947				4.2819																																			0.037	0.086
				3.11535				2.80086				4.44634																																			0.026	0.153
				3.00594				2.80051				3.09555																																			0.03	0.395
				2.94682				2.78872				2.5566																																			0.012	0.491
				2.8696				2.781				3.60404																																			0.036	0.2
				2.8527				2.76722				3.88317																																				0.285
				2.76643				2.76007				2.21987																																				0.344
				2.72463				2.74827				4.91368																																				0.224
				2.66712				2.74643				4.42104																																				0.116
				2.65127				2.74193				2.18085																																				0.203
				2.64817				2.74135				2.84181																																				0.25
				2.61885				2.74135				3.01312																																				0.181
				2.51841				2.73776				3.88238																																				0.279
				2.50701				2.70933				7.01795																																				0.364
				2.45257				2.69687				3.53378																																				0.403
				2.35581				2.68997				2.70744																																				0.493
				2.24528				2.68473				1.94152																																				0.302
				2.19017				2.66414				4.64863																																				0.284
				2.17559				2.6603				3.94334																																				0.285
				2.08495				2.65802				2.44459																																				0.228
				2.04103				2.65542				2.73401																																				0.223
				1.98597				2.62263				4.12553																																				0.237
				1.93009				2.60407				5.0026																																				0.358
				1.85631				2.55601				2.09474																																				1.133
				1.6774				2.55487				3.27865																																		p-value	5.79535e-19
				1.36888				2.54108				3.47501
				1.36659				2.53892				5.62117
				0.857416				2.53774				3.42884
				0.750298				2.52466				4.96657
		Con vs UC	Con vs CD					2.52455				4.00315
	p-value	4.55478e-08	3.46427e-13					2.51408				4.44459
								2.5092				4.19395
								2.49894				4.22999
								2.49874				5.00926
								2.49191				4.45878
								2.48701				3.99086
								2.4812				2.98512
								2.45927				5.18974
								2.4545				5.79218
								2.44602				6.31699
								2.43983				3.19554
								2.4327				5.86347
								2.40599				5.16072
								2.4041				3.57285
								2.38125				5.23139
								2.37601				4.81325
								2.35451				5.83817
								2.33902				2.92896
								2.33138				4.63999
								2.2722				2.57776
								2.23412				6.2736
								2.22246				2.7667
								2.22103				2.37762
								2.19618				4.65884
								2.19064				4.64952
								2.17349				2.87204
								2.17348				4.44577
								2.16339				2.07324
								2.1338				4.5633
								2.13304				2.88354
								2.11587				3.73102
								2.1147				2.22314
								2.11125				5.11989
								2.11018				2.02386
								2.02276				3.81525
								1.99011				5.22925
								1.93974				6.17485
								1.9231				2.05235
								1.87295				2.88039
								1.86772				4.60603
								1.86338				2.93911
								1.848				4.02464
								1.83549				4.51797
								1.81904				2.41124
								1.81144				2.9946
								1.80943				3.65821
								1.79565				3.04674
								1.78463				4.88584
								1.65252				5.56043
								1.64956				4.63652
								1.64165				3.22421
								1.63855				5.86362
								1.62696				4.62353
								1.62321				1.37812
								1.60977				4.29383
								1.60901				4.17891
								1.60121				6.12334
								1.56926				5.63167
								1.56622				3.0955
								1.43838				3.83516
								1.43155				4.98333
								1.40605				3.1453
								1.36374				4.14718
								1.34874				3.72252
								1.32126				3.8939
								1.29036				3.9196
								1.28552				4.10377
								1.26576				3.42315
								1.24668				2.06167
								1.23352				3.37046
								1.20294				3.98747
								1.19482				4.49633
								1.0438				4.14091
								1.0219				5.00659
								0.919755				2.84286
								0.895218				4.23269
								0.747154				5.59667
								0.687381				3.50274
								0.335482				3.81235
								0.329692				3.26568
								0.0953403				3.58191
						Con vs UC	Con vs CD					4.71894
					p-Value	0.0729854	0.922048					3.71912
												3.6043
												2.80546
												3.86458
												4.92946
												4.46929
												2.78239
												5.13061
												5.01183
												5.03122
												5.93217
												5.51996
												2.68527
												3.95451
												3.97812
												2.80039
												5.48392
												2.36793
												2.88754
												2.97357
												6.59085
												3.87351
												3.9383
												5.29826
												4.44653
												4.04798
												4.80743
												2.85499
												4.0065
												2.44909
												5.44485
										p-Value	1.89825e-13

## Sheet: Fig. 2
	Fig. 2c						Fig. 2d				Fig. 2f
	Set 1	Soluble actin (S)		Insoluble actin (F)			Set 1	Mock	TRIM40		Raw value	Mock	Myc-TRIM40
		Mock	Myc-TRIM40	Mock	Myc-TRIM40		p-ERM	55067.3	18574.4		1	208	157
	Image J values	22378.1	31018.9	19425	13198		ERM	80137.3	80118.2		2	206	154
	F-actin/G-actin	0.868035		0.425484			p-ERM/ERM	0.687162	0.231837		3	197	152
	Set 2	Soluble actin (S)		Insoluble actin (F)							Total-blank	Mock	Myc-TRIM40
		Mock	Myc-TRIM40	Mock	Myc-TRIM40		Set 2	Mock	TRIM40		1	57	6
	Image J values	23604.5	30421	13665.3	8207.76		p-ERM	45405.7	12371.4		2	55	3
	F-actin/G-actin	0.578927		0.269806			ERM	52862.3	49849.5		3	46	1
							p-ERM/ERM	0.858944	0.248175
	Set 3	Soluble actin(S)		Insoluble actin (F)							Final value	Mock	Myc-TRIM40
		Mock	Myc-TRIM40	Mock	Myc-TRIM40						1	63.84	6.72
	Image J values	6310.31	20551.6	4911.12	7390.67		Set 3	Mock	TRIM40		2	61.6	3.36
	F-actin/G-actin	0.778269		0.359616			p-ERM	17918.5	10593.8		3	51.52	1.12
							ERM	44332.4	54168.1		Average	58.9867	3.73333
	Final values						p-ERM/ERM	0.404184	0.195573		SD	5.35834	2.30138
	Relative F-actin/G-actin	Mock	Myc-TRIM40
	Set 1	0.868035	0.425484								p-value	0.000179419
	Set 2	0.578927	0.269806				Final values
	Set 3	0.778269	0.359616				p-ERM/ERM	Mock	Myc-TRIM40
	Average	0.741744	0.351635				Set 1	0.687162	0.231837
	SD	0.120821	0.0638053				Set 2	0.858944	0.248175
	p-value	0.0162					Set 3	0.404184	0.195573
							Average	0.650097	0.225195
							SD	0.187496	0.0219824
							p-value	0.0334

## Sheet: Fig. 4
	Fig. 4c							Fig. 4g							Fig. 4h
		Contorl	WT-TRIM40	TRIM40DRING	TRIM40DBB	TRIM40DCT		mm	Control	WT-TRIM40	TRIM40DRING	TRIM40DBB	TRIM40DCT			Control	WT-TRIM40	TRIM40DRING	TRIM40DBB	TRIM40DCT
	Set 1	0.915468	0.154074	0.487621	1.03267	1.1347			0.005	0.038	0.06	0.007	0.007		Raw values	389	231	265	342	410
	Set 2	1.05063	0.0798943	0.539472	1.05536	1.05188			0.005	0.038	0.009	0.009	0.009			367	242	294	350	417
	Set 3	1.37686	0.0670726	0.496846	0.883474	1.05055			0.009	0.017	0.009	0.009	0.005			370	234	273	348	427
	Average	1.11	0.1	0.51	0.99	1.08			0.006	0.028	0.021	0.004	0.002		Total-background	254	96	130	207	275
	SD	0.19	0.04	0.02	0.08	0.04			0.003	0.019	0.031	0.005	0.012			232	107	159	215	282
	p-value		0.0149532	0.000204938	0.000122962	1.47536e-05			0.002	0.016	0.018	0.009	0.002			235	99	138	213	292
									0.005	0.014	0.033	0.006	0.006		Final value	284.48	107.52	145.6	231.84	308
	Fig. 4d								0.003	0.014	0.031	0.007	0.007			259.84	119.84	178.08	240.8	315.84
		Control	WT-TRIM40	TRIM40 C29S					0.002	0.122	0.042	0.009	0.016			263.2	110.88	154.56	238.56	327.04
	Set 1	0.931004	0.1129	0.808195					0.002	0.256	0.117	0.009	0.005		Average	269.173	112.747	159.413	237.067	316.96
	Set 2	0.980911	0.0391831	0.552124					0.002	0.206	0.107	0.007	0.005		SD	10.91	5.19993	13.6968	3.80727	7.81329
	Set 3	1.22998	0.435159	0.843409					0.003	0.153	0.041	0.041	0.009		p-value		5.24041e-05	0.0107838	1.07366e-05	6.64545e-06
	Average	1.0473	0.195747	0.734576					0.003	0.4	0.077	0.024	0.007
	SD	0.130771	0.171944	0.129811					0.004	0.361	0.041	0.027	0.006
	p-value		0.00507443	0.0252					0.003	0.012	0.061	0.016	0.003
									0.003	0.059	0.084	0.011	0.008
									0.002	0.023	0.079	0.009	0.005
									0.002	0.022	0.028	0.004	0.005
									0.003	0.07	0.104	0.01	0.007
									0.002	0.052	0.158	0.007	0.003
									0.007	0.07	0.062	0.003	0.009
									0.006	0.104	0.012	0.009	0.002
									0.005	0.085	0.01	0.007	0.006
									0.006	0.113	0.014	0.008	0.005
									0.002	0.046	0.006	0.016	0.006
									0.002	0.046	0.018	0.007	0.007
									0.007	0.09	0.044	0.01	0.005
									0.009	0.044	0.053	0.012	0.003
									0.003	0.03	0.027	0.004	0.009
									0.004	0.055	0.019	0.009	0.009
									0.004	0.061	0.103	0.006	0.009
									0.003	0.024	0.033	0.005	0.009
									0.008	0.043	0.003	0.004	0.002
									0.007	0.019	0.019	0.003	0.006
									0.005	0.037	0.01	0.01	0.013
									0.003	0.075	0.011	0.003	0.002
									0.004	0.028	0.009	0.002	0.013
									0.004	0.047	0.028	0.002	0.003
									0.003	0.023	0.063	0.003	0.007
									0.005	0.03	0.038	0.005	0.013
									0.006	0.05	0.006	0.009	0.002
									0.009	0.03	0.007	0.009	0.003
									0.017	0.029	0.028	0.009	0.007
									0.004	0.02	0.01	0.002	0.002
									0.005	0.023	0.067	0.004	0.007
									0.004	0.056	0.03	0.005	0.003
									0.006	0.131	0.023	0.007	0.005
									0.006	0.041	0.034	0.01
									0.009	0.032	0.019	0.005
									0.007	0.052	0.021	0.002
									0.009	0.109	0.057	0.008
									0.007	0.061	0.048
										0.111	0.041
										0.067	0.053
										0.151	0.064
										0.07	0.019
										0.072	0.129
										0.052	0.091
										0.041	0.058
										0.038	0.095
										0.023	0.094
										0.072	0.006
										0.147	0.048
										0.117	0.038
										0.073	0.178
										0.089	0.063
										0.027	0.097
										0.022	0.078
										0.061	0.14
										0.046	0.027
										0.099	0.039
										0.057	0.002
										0.056	0.013
										0.071	0.004
										0.03	0.053
										0.04	0.031
										0.081	0.052
											0.067
											0.042
											0.029
											0.012
											0.085
											0.051
								p-value		3.01954e-10	0.00942188	2.95639e-09	3.71369e-09

## Sheet: Fig. 5
	Fig. 5a				Fig. 5c
		DW	2% DSS			WT+DW					WT+DSS
		(n = 9)	(n = 10)			n = 3					n = 6								p-value
	#1	1.00128	2.37475		(%)	#1	#2	#3	Average	SEM	#1	#2	#3	#4	#5	#6	Average	SEM	D8	0.0173
	#2	1.00097	2.6865		D0	100	100	100	100	0	100	100	100	100	100	100	100	0
	#3	1.00002	4.21978		D6	101.961	103.774	104.428	103.387	0.737938	93.6759	91.2	88.5714	87.6923	88.664	83.7037	88.9179	1.37503
	#4	1.00115	5.82301		D8	101.176	105.283	105.904	104.121	1.48323	79.0514	72.4	71.0204	71.1538	79.3522	70	73.8296	1.7275
	#5	1.01547	2.74843		D10	101.961	105.283	107.38	104.875	1.57768	64.4269	0	0	0	71.2551	0	67.841	3.41409
	#6	0.852655	2.51098		D12	101.961	107.17	112.546	107.226	3.05585	0	0	0	0	0	0	0	0
	#7	1.00012	6.74013		D14	103.922	107.547	109.225	106.898	1.56503	0	0	0	0	0	0	0	0
	#8	0.582462	1.68637		D15	107.059	107.547	111.808	108.805	1.50831	0	0	0	0	0	0	0	0
	#9	1.12575	2.13013
	#10		1.95879			Ttrim40-/-+DW						Ttrim40-/-+DSS
	p-value	0.0009				n = 4						n = 6
					(%)	#1	#2	#3	#4	Average	SEM	#1	#2	#3	#4	#5	#6	Average	SEM
					D0	100	100	100	100	100	0	100	100	100	100	100	100	100	0
					D6	109.36	101.762	102.954	102.024	104.025	1.79651	87.9167	84.8101	90.2439	89.2857	85.6589	91.5254	88.2401	1.07135
					D8	110.837	103.084	106.329	103.644	105.973	1.76925	80.8333	76.7932	0	88.4921	79.4574	83.4746	81.8101	1.98843
					D10	111.33	104.405	108.017	102.834	106.647	1.90113	76.6667	65.4008	0	88.0952	71.7054	76.2712	75.6279	3.72093
					D12	111.823	104.405	113.08	107.692	109.25	1.98298	80	0	0	88.8889	71.3178	72.0339	78.0602	4.11095
					D14	113.3	106.608	109.283	104.453	108.411	1.9057	84.1667	0	0	90.873	74.4186	73.7288	80.7968	4.11829
					D15	112.315	106.608	108.017	104.049	107.747	1.73007	88.3333	0	0	91.6667	76.3566	80.0847	84.1103	3.55033
	Fig. 5d							Fig. 5e
		WT		Trim40-/-					WT		Trim40-/-
		DW	DSS	DW	DSS				DW	3.5% DSS	DW	3.5% DSS
		n = 8	n = 10	n = 7	n = 7			Surival rates(%)	n = 3	n = 6	n = 4	n = 6
	#1	8.3	5.1	7.4	5.2			D0	100	100	101.5	100
	#2	7.6	5	7.7	6.8			D1	100	100	101.5	100
	#3	7.6	5.5	6.8	6			D2	100	100	101.5	100
	#4	8.8	5	8	5.9			D3	100	100	101.5	100
	#5	7.1	5.5	7.4	6.4			D4	100	100	101.5	100
	#6	7	5.1	7.8	5.5			D5	100	100	101.5	100
	#7	7.5	4.6	7.2	6.1			D6	100	100	101.5	100
	#8	7.1	5.5					D7	100	100	101.5	100
	#9		5.4					D8	100	100	101.5	83.3333
	#10		5					D9	100	66.6667	101.5	83.3333
	Average	7.625	5.17	7.47143	5.98571			D10	100	33.3333	101.5	83.3333
	SD	0.631891	0.298329	0.402965	0.533631			D11	100	0	101.5	66.6667
	p-value	WT (DW vs DSS)	7.9947e-09	Trim40-/-(DW vs DSS)	7.49938e-05			D12	100	0	101.5	66.6667
		DSS (WT vs Trim40-/-)	0.00105419					D13	100	0	101.5	66.6667
								D14	100	0	101.5	66.6667
								D15	100	0	101.5	66.6667
								p-value	0.0317
	Fig. 5g
		Tnfa				Il6				Il1b				Ccl3				Ccl4				Il10				Trim40
		WT		Trim40-/-		WT		Trim40-/-		WT		Trim40-/-		WT		Trim40-/-		WT		Trim40-/-		WT		Trim40-/-		WT		Trim40-/-
		DW	DSS	DW	DSS	DW	DSS	DW	DSS	DW	DSS	DW	DSS	DW	DSS	DW	DSS	DW	DSS	DW	DSS	DW	DSS	DW	DSS	DW	DSS	DW	DSS
		n = 5	n = 6	n = 7	n = 5	n = 5	n = 5	n = 7	n = 7	n = 5	n = 4	n = 7	n = 4	n = 5	n = 4	n = 7	n = 5	n = 5	n = 5	n = 7	n = 5	n = 5	n = 5	n = 7	n = 7	n = 5	n = 6	n = 7	n = 7
		1.03	110.468	6.22445	51.3688	1.00193	4264.76	2.39339	1684.12	1	1722.76	2.62	658.54	1.00741	1509.76	2.24662	297.099	1.00014	1605.44	2.49762	182.964	1	38.82	1.45	34.06	1.00014	13.451	0.0555956	0.000754822
		2.95642	152.305	7.18748	73.3819	1.30317	11740	9.24544	958.16	1.02	948.91	3.15	353.01	1.81391	3280.29	2.28916	159.189	0.965645	450.724	2.61537	132.483	0.99	16.78	1.58	9.15	0.681596	5.2236	0.0127033	0.00306663
		6.30664	154.554	5.14841	77.9305	8.07178	6000.84	1.04859	2026.81	3.44	1666.42	1.01	745.8	3.04847	2365.9	2.57204	353.803	2.09487	995.571	0.856537	258.235	2.65	65.53	1.19	19.07	1.14788	8.89038	0.0047704	0.00370967
		1.79667	114.795	7.98142	95.7248	1.91892	2943.63	5.96156	3318.7	0.91	1493.38	1.45	936.5	1.18138	754.721	1.25932	137.5	0.98169	1698.27	0.952055	290.292	1.96	27.1	2.18	64.01	0.606987	5.52565	0.00327817	0.00464108
		5.17113	860.602	5.25993	99.1	1.14189	2442.29	1.47286	1316.34	0.97		3.09		1.52907		4.96235	281.643	0.577791	733.592	4.09358	412.687	1.85	46.3	2.18	56.34	0.856977	9.70021	0.00678884	0.00477282
			399.855	2.37306				1.79121	208.325			1.61				2.52778				1.27447				0.75	10.7		5.10204	0.0101593	0.0164942
				4.80599				1.6256	2619.11			2.03				1.20794				0.705791				1.99	39.56			0.0100031	0.0129573
	Average	3.45217	298.763	5.56868	79.5012	2.68754	5478.29	3.36266	1733.08	1.468	1457.87	2.13714	673.462	1.71605	1977.67	2.43789	245.847	1.12403	1096.72	1.85649	255.332	1.69	38.906	1.61714	33.27	0.858715	8.55817	0.0166272	0.00338901
	SD	1.99781	270.009	1.68767	17.1969	2.71026	3364.4	2.8464	962.658	0.9867	305.762	0.774499	210.555	0.722208	943.675	1.15632	83.4401	0.510218	485.811	1.16326	96.25	0.63027	16.6881	0.498045	20.0363	0.199177	3.02225	0.0197459	0.00145797
	p-value	WT (DW vs DSS)	0.0043	Trim40-/- (DW vs DSS)	0.0025	WT (DW vs DSS)	0.008	Trim40-/- (DW vs DSS)	0.0009	WT (DW vs DSS)	0.0159	Trim40-/- (DW vs DSS)	0.0061	WT (DW vs DSS)	0.0159	Trim40-/- (DW vs DSS)	0.0025	WT (DW vs DSS)	0.0079	Trim40-/- (DW vs DSS)	0.0025	WT (DW vs DSS)	0.0079	Trim40-/- (DW vs DSS)	0.0021	WT (DW vs DSS)	0.004	Trim40-/- (DW vs DSS)	0.3029
		DSS (WT vs Trim40-/-)	0.0043			DSS (WT vs Trim40-/-)	0.0177			DSS (WT vs Trim40-/-)	0.0286			DSS (WT vs Trim40-/-)	0.0317			DSS (WT vs Trim40-/-)	0.0079			DSS (WT vs Trim40-/-)	0.6388			DSS (WT vs Trim40-/-)	0.001	DW (WT vs Trim40-/-)	0.0025

## Sheet: Supplementary Fig. 1
	Supplementary Fig. 1b
		TRIM31								TRIM40
		HEK293T	HeLa	HT-29	HCT116	Caco-2	MDA-MB-231	A549	U937	HEK293T	HeLa	HT-29	HCT116	Caco-2	MDA-MB-231	A549	U937
		0.789087	11.0335	132.702	0.465521	1.00517	0.54807	2.29308	0.465416	0.979081	5.42136	0.559002	0.56041	0.280329	0.877809	0.422323	0.374905
		1.26729	12.9553	120.584	0.515271	1.05794	0.690794	2.15002	0.472402	1.12733	5.54052	0.604414	0.489567	0.362768	0.913724	0.513807	0.453752
		1	11.9559	148.589	0.420575	0.955037	0.615307	2.44567	0.468896	0.906003	5.48061	0.606773	0.553937	0.296623	0.850446	0.465825	0.398053
	Average	1.01879	11.9816	133.958	0.467122	1.00605	0.618057	2.29626	0.468905	1.00414	5.48083	0.590063	0.534638	0.31324	0.88066	0.467318	0.408903
	SD	0.195676	0.784781	11.4671	0.0386761	0.0420127	0.0582995	0.12072	0.00285224	0.0920779	0.0486467	0.0219844	0.0319794	0.0356477	0.0259116	0.0373633	0.0330909

## Sheet: Supplementary Fig. 2
	Supplementary Fig. 2c
		HT-29			HCT116			Caco-2
	Length (μm)	Mock	Myc-TRIM40	TRIM40-Myc	Mock	Myc-TRIM40	TRIM40-Myc	Mock	Myc-TRIM40	TRIM40-Myc
		0.314	0.717	0.445	0.553	0.964	1.04	0.4	1.393	1.437
		0.422	0.167	0.479	0.158	0.351	0.228	0.943	1.709	0.906
		0.471	0.243	0.514	0.855	0.461	0.311	0.027	0.973	0.876
		0.157	0.571	0.751	0.316	0.394	0.447	0.021	0.89	0.636
		0.314	0.508	0.64	0.354	0.444	0.609	0.069	2.27	0.993
		0.314	0.373	0.203	0.158	0.814	0.729	0.166	1.788	0.402
		0.021	0.398	0.29	0.632	0.57	0.494	0.021	2.251	1.932
		0.043	0.257	0.683	0.158	1.397	0.645	0.04	0.11	2.94
		0.033	0.16	0.573	0.87	0.344	0.672	0.021	0.298	0.85
		0.021	0.485	0.153	0.021	0.463	1.633	0.048	0.407	1.487
		0.031	0.46	0.278	0.031	1.231	0.419	0.009	0.805	1.394
		0.018	0.084	0.483	0.033	0.932	1.25	0.045	0.731	0.164
		0.027	0.068	0.573	0.026	0.851	0.467	0.073	0.407	0.739
		0.009	0.67	0.77	0.047	1.252	1.067	0.132	0.357	2.329
		0.027	0.199	0.261	0.024	1.025	0.986	0.02	1.098	1.179
		0.02	0.703	0.374	0.031	0.518	0.538	0.04	1.435	0.639
		0.044	0.323	0.072	0.03	0.974	0.062	0.024	0.788	1.551
		0.007	0.151	0.264	0.055	1.047	0.774	0.101	0.647	0.919
		0.021	0.666	0.391	0.052	1.714	0.55	0.053	0.719	2.015
		0.007	0.765	0.469	0.06	0.613	0.535	0.045	0.827	1.33
		0.031	0.959	0.452	0.06	0.836	1.785	0.039	0.56	1.868
		0.021	0.828	0.212	0.045	2.041	1.113	0.007	0.91	1.277
		0	0.347	0.124	0.053	1.184	1.102	0.019	0.936	0.431
		0.007	0.086	0.431	0.015	0.949	0.716	0.015	0.651
		0.015	0.329	0.171	0.013	0.676	0.761	0.041	1.757
		0.007	0.512	0.178	0.031	0.671		0.102	0.99
		0.007	0.515	0.314	0.021	1.203		0.047	1.766
		0.015	0.444	0.227	0.034	0.918		0.033	0.817
		0.033	0.292	0.21	0.027	0.576		0.047	0.422
		0.013		0.396	0.048	0.745		0.145	1.062
		0.033		0.081	0.007	0.966		0.054	0.329
		0.013		0.051	0.017	1.993		0.041	0.749
		0.015		0.322	0.021	0.949		0.02	2.33
				0.165	0.019	1.759		0.009	3.297
				0.16	0.031	1.947			0.123
				0.237	0.033	1.737			0.533
				0.161	0.028	1.191			1.293
				0.154	0.03	0.873			0.656
				0.051	0.021	1.456			0.853
				0.28	0.027	1.345			0.5
				0.507	0.013	1.472			0.561
				0.32	0.04	1.426			0.65
				0.378	0.02	0.628			1.266
				0.446	0.009	1.62			0.404
				0.528	0.055	0.472			0.578
				0.17	0.015	0.46			0.435
				0.306	0.013	0.132			0.4
				0.296	0.033	0.613			1.264
				0.507	0.05	0.981			1.542
				0.223	0.023	0.414			1.261
				0.295	0.015	0.751			0.648
				0.25	0.013	1.271			0.816
				0.23	0.027	0.38			0.496
				0.297	0.033	0.773			0.587
				0.67	0.027	0.525			1.043
					0.052	0.518			1.622
					0.04				1.243
					0.02				1.229
									0.405
									0.992
									0.868
									1.152
									1.656
									0.407
									0.735
	Average	0.076697	0.423448	0.335745	0.095569	0.943036	0.75732	0.0857941	0.964569	1.23017
	SD	0.129964	0.240726	0.179906	0.188182	0.4701	0.410869	0.167475	0.594457	0.668538
	p-value		1.25799e-09	2.01285e-10		1.80713e-23	5.31033e-16		3.27897e-13	2.50019e-13

## Sheet: Supplementary Fig. 3
	Supplementary Fig. 3b						Supplementary Fig. 3h
		ACTB		TRIM40				TRIM40
		Mock	Myc-TRIM40	Mock	Myc-TRM40		#1	Control	100mg	200mg	400mg
		1	0.955247	0.911346	286.696		FF	231294	379644	359587	773716
		1.07782	0.933826	1	264.263		Ren	420168	567000	458638	568172
		0.927796	1.03166	1.09728	311.033		FF/Ren	0.55048	0.669566	0.784032	1.36176
	Average	1.00187	0.973578	1	287.331		Relative	1	1.21633	1.42427	2.47378
	SD	0.0612629	0.0419916	0.0759337	19.099		#2	Control	100mg	200mg	400mg
	p-value		0.618634		2.92601e-05		FF	207621	383092	660999	925054
							Ren	1054936	1102833	1124497	1622670
							FF/Ren	0.196809	0.347371	0.587817	0.570081
							Relative	1	1.76501	2.98674	2.89662
							#3	Control	100mg	200mg	400mg
							FF	371284	565522	681113	1037977
							Ren	862555	823288	862468	1018750
							FF/Ren	0.430447	0.686907	0.789726	1.01887
							Relative	1	1.5958	1.83466	2.36701
							p-value		0.0317	0.0429	0.0006

## Sheet: Supplementary Fig. 4
	Supplementary Fig. 4a				Supplementary Fig. 4c
	Set 1	Mock	Myc-TRIM40			Mock	Myc-TRIM40
	p-ERM	42775.2	26455.6		Raw value	412	154
	ERM	69286.8	75694.8			454	136
	p-ERM/ERM	0.617364	0.349503			409	136
	Set 2	Mock	Myc-TRIM40		Total-blank	300	42
	p-ERM	53386.3	26868			342	24
	ERM	62112.3	59407.9			297	24
	p-ERM/ERM	0.859512	0.452263		Final value	336	47.04
	Set 3	Mock	Myc-TRIM40			383.04	26.88
	p-ERM	62770.3	7307.91			332.64	26.88
	ERM	66441.9	54243.8		Average	350.56	33.6
	p-ERM/ERM	0.94474	0.134724		SD	28.1786	11.6394
	Final value	Mock	Myc-TRIM40		p-value	5.59142e-05
	Set 1	0.617364	0.349503
	Set 2	0.859512	0.452263
	Set 3	0.94474	0.134724
	Average	0.807205	0.312163
	SD	0.138674	0.132296
	p-value	0.0211

## Sheet: Supplementary Fig. 5
	Supplementary Fig. 5b						Supplementary Fig. 5h
		ROCK1		TRIM40			Cycle: 2 TRIM40 2500 nM_X	Cycle: 2 TRIM40 2500 nM_Y	Cycle: 3 TRIM40 1250 nM_X	Cycle: 3 TRIM40 1250 nM_Y	Cycle: 4 TRIM40 625 nM_X	Cycle: 4 TRIM40 625 nM_Y	Cycle: 5 TRIM40 312.5 nM_X	Cycle: 5 TRIM40 312.5 nM_Y	Cycle: 6 TRIM40 156.25 nM_X	Cycle: 6 TRIM40 156.25 nM_Y	Cycle: 7 TRIM40 78.125 nM_X	Cycle: 7 TRIM40 78.125 nM_Y	Cycle: 8 TRIM40 39.0625 nM_X	Cycle: 8 TRIM40 39.0625 nM_Y	Cycle: 9 TRIM40 19.53125 nM_X	Cycle: 9 TRIM40 19.53125 nM_Y	Cycle: 10 TRIM40 9.765625 nM_X	Cycle: 10 TRIM40 9.765625 nM_Y
		Mock	Myc-TRIM40	Mock	Myc-TRIM40		-59.96	-0.178954	-60.06	0.0705566	-60.06	-0.0065918	-59.96	0.0581064	-60.06	0.0996094	-59.96	0.114015	-60.06	0.0664063	-59.96	0.132081	-60.06	0.0627441
		0.928816	1.04739	0.965782	146.144		-59.86	-0.210204	-59.96	0.0412598	-59.96	-0.0554199	-59.86	0.036622	-59.96	0.0612793	-59.86	0.0827646	-59.96	0.0300293	-59.86	0.110597	-59.96	0.0314941
		1.00694	0.973025	1.31164	133.173		-59.76	-0.214112	-59.86	0.00805664	-59.86	-0.0983887	-59.76	0.0463862	-59.86	0.0300293	-59.76	0.0815425	-59.86	-0.00317383	-59.76	0.116455	-59.86	0.000244141
		1.06922	1.04913	0.789418	133.4		-59.66	-0.210206	-59.76	0.00415039	-59.76	-0.121826	-59.66	0.0405264	-59.76	0.0405273	-59.66	0.0886221	-59.76	0.00268555	-59.66	0.104735	-59.76	-0.00366211
	Average	1.00166	1.02318	1.02228	137.572		-59.56	-0.235595	-59.66	0.00415039	-59.66	-0.141357	-59.56	0.0112309	-59.66	0.0476074	-59.56	0.0690923	-59.66	-0.00708008	-59.56	0.0754399	-59.66	-0.0192871
	SD	0.0574424	0.0354736	0.216906	6.06209		-59.46	-0.260986	-59.56	-0.0212402	-59.56	-0.172607	-59.46	-0.00439405	-59.56	0.0280762	-59.46	0.0437016	-59.56	-0.0168457	-59.46	0.0539556	-59.56	-0.0446777
	p-value		0.675447		0.000971179		-59.36	-0.276611	-59.46	-0.0427246	-59.46	-0.197998	-59.36	-0.0200191	-59.46	0.00268555	-59.36	0.018311	-59.46	-0.027832	-59.36	0.0246587	-59.46	-0.0700684
							-59.26	-0.290283	-59.36	-0.048584	-59.36	-0.223389	-59.26	-0.0395508	-59.36	-0.0246582	-59.26	0.00463867	-59.36	-0.0461426	-59.26	0.0109863	-59.36	-0.095459
							-59.16	-0.331298	-59.26	-0.0720215	-59.26	-0.242188	-59.16	-0.0551748	-59.26	-0.0480957	-59.16	-0.0168447	-59.26	-0.0812988	-59.16	-0.0261221	-59.26	-0.118896
							-59.06	-0.346923	-59.16	-0.101318	-59.16	-0.262451	-59.06	-0.0747066	-59.16	-0.0637207	-59.06	-0.0461421	-59.16	-0.130127	-59.06	-0.0495601	-59.16	-0.150146
							-58.96	-0.360597	-59.06	-0.12085	-59.06	-0.285889	-58.96	-0.074708	-59.06	-0.0871582	-58.96	-0.0559092	-59.06	-0.171143	-58.96	-0.0593271	-59.06	-0.174805
							-58.86	-0.389892	-58.96	-0.130615	-58.96	-0.291748	-58.86	-0.104003	-58.96	-0.0871582	-58.86	-0.0715322	-58.96	-0.205078	-58.86	-0.0788565	-58.96	-0.17749
							-58.76	-0.389893	-58.86	-0.161865	-58.86	-0.297607	-58.76	-0.104004	-58.86	-0.118408	-58.76	-0.0754399	-58.86	-0.272705	-58.76	-0.0866704	-58.86	-0.206787
							-58.66	-0.380128	-58.76	-0.171631	-58.76	-0.291748	-58.66	-0.103272	-58.76	-0.128174	-58.66	-0.0656748	-58.76	-0.302002	-58.66	-0.0847178	-58.76	-0.218506
							-58.56	-0.370362	-58.66	-0.175537	-58.66	-0.297607	-58.56	-0.0805674	-58.66	-0.13208	-58.56	-0.0461435	-58.66	-0.327393	-58.56	-0.0749521	-58.66	-0.218506
							-58.46	-0.335208	-58.56	-0.169678	-58.56	-0.276123	-58.46	-0.0668974	-58.56	-0.13208	-58.46	-0.0305204	-58.56	-0.331299	-58.46	-0.043704	-58.56	-0.220459
							-58.36	-0.309817	-58.46	-0.156006	-58.46	-0.266357	-58.36	-0.0415068	-58.46	-0.102783	-58.36	-0.00512981	-58.46	-0.320801	-58.36	-0.0300322	-58.46	-0.197021
							-58.26	-0.30005	-58.36	-0.126709	-58.36	-0.225342	-58.26	-0.027833	-58.36	-0.0969238	-58.26	0.00463772	-58.36	-0.315674	-58.26	-0.0202646	-58.36	-0.17749
							-58.16	-0.264896	-58.26	-0.111084	-58.26	-0.205811	-58.16	0.0190392	-58.26	-0.0930176	-58.16	0.0397911	-58.26	-0.286377	-58.16	0.0207481	-58.26	-0.167725
							-58.06	-0.233644	-58.16	-0.079834	-58.16	-0.171875	-58.06	0.0346665	-58.16	-0.0578613	-58.06	0.0690904	-58.16	-0.241455	-58.06	0.0305161	-58.16	-0.14624
							-57.96	-0.210208	-58.06	-0.064209	-58.06	-0.158936	-57.96	0.0678678	-58.06	-0.052002	-57.96	0.0847135	-58.06	-0.210205	-57.96	0.0617642	-58.06	-0.130615
							-57.86	-0.200442	-57.96	-0.0407715	-57.96	-0.123779	-57.86	0.0815406	-57.96	-0.0168457	-57.86	0.09448	-57.96	-0.165283	-57.86	0.0793433	-57.96	-0.116943
							-57.76	-0.169191	-57.86	-0.0310059	-57.86	-0.104248	-57.76	0.11865	-57.86	-0.00708008	-57.76	0.125731	-57.86	-0.143799	-57.76	0.115232	-57.86	-0.116943
							-57.66	-0.139896	-57.76	0.013916	-57.76	-0.0593262	-57.66	0.14404	-57.76	0.0241699	-57.66	0.149167	-57.76	-0.0766602	-57.66	0.157467	-57.76	-0.0856934
							-57.56	-0.128907	-57.66	0.0354004	-57.66	-0.0163574	-57.56	0.149169	-57.66	0.057373	-57.56	0.160155	-57.66	-0.0266113	-57.56	0.16455	-57.66	-0.0505371
							-57.46	-0.116457	-57.56	0.0444336	-57.56	0.00634766	-57.46	0.165525	-57.56	0.0742188	-57.46	0.178465	-57.56	-0.00390625	-57.46	0.167234	-57.56	-0.0551758
							-57.36	-0.104739	-57.46	0.0529785	-57.46	0.0090332	-57.36	0.173337	-57.46	0.0769043	-57.36	0.190183	-57.46	0.00854492	-57.36	0.198484	-57.46	-0.048584
							-57.26	-0.0813003	-57.36	0.0646973	-57.36	0.020752	-57.26	0.202635	-57.36	0.0983887	-57.26	0.209715	-57.36	0.0241699	-57.26	0.216063	-57.36	-0.0212402
							-57.16	-0.0500517	-57.26	0.0888672	-57.26	0.0441895	-57.16	0.218259	-57.26	0.121826	-57.16	0.233151	-57.26	0.0300293	-57.16	0.241452	-57.26	-0.0134277
							-57.06	-0.0246596	-57.16	0.121338	-57.16	0.0754395	-57.06	0.235838	-57.16	0.137451	-57.06	0.248778	-57.16	0.0437012	-57.06	0.270751	-57.16	0.0119629
							-56.96	-0.0285659	-57.06	0.13501	-57.06	0.0891113	-56.96	0.24951	-57.06	0.160889	-56.96	0.246825	-57.06	0.0651855	-56.96	0.274657	-57.06	0.0373535
							-56.86	-0.0344248	-56.96	0.142822	-56.96	0.0871582	-56.86	0.243651	-56.96	0.164795	-56.86	0.240966	-56.96	0.0612793	-56.86	0.268798	-56.96	0.0354004
							-56.76	-0.0207529	-56.86	0.132324	-56.86	0.0910645	-56.76	0.242919	-56.86	0.158936	-56.76	0.249999	-56.86	0.0651855	-56.76	0.266112	-56.86	0.029541
							-56.66	-0.0441895	-56.76	0.134277	-56.76	0.0942383	-56.66	0.231934	-56.76	0.167969	-56.66	0.227295	-56.76	0.0742188	-56.66	0.255127	-56.76	0.0483398
							-56.56	-0.0637207	-56.66	0.113525	-56.66	0.0891113	-56.56	0.224121	-56.66	0.156982	-56.56	0.209717	-56.66	0.0632324	-56.56	0.247314	-56.66	0.0314941
							-56.46	-0.0734863	-56.56	0.0986328	-56.56	0.0695801	-56.46	0.212402	-56.56	0.147217	-56.46	0.190186	-56.56	0.0554199	-56.46	0.237549	-56.56	0.0275879
							-56.36	-0.083252	-56.46	0.0959473	-56.46	0.0637207	-56.36	0.206543	-56.46	0.141357	-56.36	0.174561	-56.46	0.0358887	-56.36	0.218018	-56.46	0.0178223
							-56.26	-0.0930181	-56.36	0.0861816	-56.36	0.0500488	-56.26	0.202636	-56.36	0.127686	-56.26	0.178466	-56.36	0.0300293	-56.26	0.208251	-56.36	0.00805664
							-56.16	-0.128173	-56.26	0.076416	-56.26	0.0402832	-56.16	0.188965	-56.26	0.127686	-56.16	0.164795	-56.26	0.0339355	-56.16	0.192627	-56.26	0.0119629
							-56.06	-0.144531	-56.16	0.0568848	-56.16	0.0266113	-56.06	0.162842	-56.16	0.0944824	-56.06	0.138672	-56.16	0.010498	-56.06	0.170411	-56.16	0.00415039
							-55.96	-0.175048	-56.06	0.0463867	-56.06	-0.00146484	-55.96	0.142091	-56.06	0.0703125	-55.96	0.117921	-56.06	-0.00585938	-55.96	0.145753	-56.06	-0.012207
							-55.86	-0.198486	-55.96	0.0100098	-55.96	-0.0222168	-55.86	0.1167	-55.96	0.0554199	-55.86	0.0944829	-55.96	-0.0266113	-55.86	0.128174	-55.96	-0.032959
							-55.76	-0.233642	-55.86	-0.0192871	-55.86	-0.0456543	-55.76	0.0776377	-55.86	0.0319824	-55.76	0.0554209	-55.86	-0.0500488	-55.76	0.0930185	-55.86	-0.0466309
							-55.66	-0.227784	-55.76	-0.0583496	-55.76	-0.0710449	-55.66	0.0678701	-55.76	-0.00708008	-55.66	0.0573721	-55.76	-0.0793457	-55.66	0.0930166	-55.76	-0.0778809
							-55.56	-0.229737	-55.66	-0.0583496	-55.66	-0.0788574	-55.56	0.0678706	-55.66	-0.0168457	-55.56	0.0437007	-55.66	-0.0812988	-55.56	0.0812984	-55.66	-0.0876465
							-55.46	-0.223878	-55.56	-0.0583496	-55.56	-0.0808105	-55.46	0.0639639	-55.56	-0.0148926	-55.46	0.0495596	-55.56	-0.0910645	-55.46	0.0871572	-55.56	-0.0876465
							-55.36	-0.239502	-55.46	-0.064209	-55.46	-0.0808105	-55.36	0.0327144	-55.46	-0.00708008	-55.36	0.0339351	-55.46	-0.0812988	-55.36	0.0812984	-55.46	-0.0856934
							-55.26	-0.239503	-55.36	-0.079834	-55.36	-0.0866699	-55.26	0.0366201	-55.36	-0.0285645	-55.26	0.0319815	-55.36	-0.0812988	-55.26	0.0812979	-55.36	-0.103271
							-55.16	-0.259034	-55.26	-0.079834	-55.26	-0.0769043	-55.16	0.0327139	-55.26	-0.0148926	-55.16	0.024169	-55.26	-0.0773926	-55.16	0.0773916	-55.26	-0.0993652
							-55.06	-0.249269	-55.16	-0.0739746	-55.16	-0.0808105	-55.06	0.0483389	-55.16	-0.00708008	-55.06	0.0280752	-55.16	-0.0695801	-55.06	0.0910635	-55.16	-0.0974121
							-54.96	-0.26294	-55.06	-0.0739746	-55.06	-0.0651855	-54.96	0.0444331	-55.06	0.00268555	-54.96	0.0300288	-55.06	-0.0617676	-54.96	0.0773921	-55.06	-0.0876465
							-54.86	-0.278565	-54.96	-0.079834	-54.96	-0.0808105	-54.86	0.0366201	-54.96	-0.0129395	-54.86	0.0163565	-54.96	-0.0656738	-54.86	0.0852041	-54.96	-0.0915527
							-54.76	-0.264893	-54.86	-0.079834	-54.86	-0.0866699	-54.76	0.0366206	-54.86	-0.0090332	-54.76	0.0222163	-54.86	-0.0617676	-54.76	0.0812984	-54.86	-0.0876465
							-54.66	-0.260988	-54.76	-0.079834	-54.76	-0.0820313	-54.66	0.0463853	-54.76	-0.0090332	-54.66	0.031981	-54.76	-0.0668945	-54.66	0.0949693	-54.76	-0.0974121
							-54.56	-0.276611	-54.66	-0.0700684	-54.66	-0.0749512	-54.56	0.0268555	-54.66	-0.0090332	-54.56	0.0124512	-54.66	-0.0598145	-54.56	0.0949707	-54.66	-0.0876465
							-54.46	-0.278565	-54.56	-0.0895996	-54.56	-0.0847168	-54.46	0.0288076	-54.56	-0.0187988	-54.46	0.019042	-54.56	-0.0754395	-54.46	0.102782	-54.56	-0.0974121
							-54.36	-0.2688	-54.46	-0.0876465	-54.46	-0.0827637	-54.36	0.0385728	-54.46	-0.0168457	-54.36	0.0358872	-54.46	-0.0695801	-54.36	0.110594	-54.46	-0.0856934
							-54.26	-0.259034	-54.36	-0.0681152	-54.36	-0.0749512	-54.26	0.050292	-54.36	-0.00708008	-54.26	0.0456533	-54.36	-0.0598145	-54.26	0.12036	-54.36	-0.0778809
							-54.16	-0.272706	-54.26	-0.0603027	-54.26	-0.0612793	-54.16	0.04248	-54.26	0.00732422	-54.16	0.0417476	-54.26	-0.0559082	-54.16	0.106689	-54.26	-0.0778809
							-54.06	-0.280518	-54.16	-0.0739746	-54.16	-0.0690918	-54.06	0.0463867	-54.16	-0.0012207	-54.06	0.0378418	-54.16	-0.0539551	-54.06	0.10083	-54.16	-0.0817871
							-53.96	-0.278566	-54.06	-0.079834	-54.06	-0.0847168	-53.96	0.0483384	-54.06	-0.00708008	-53.96	0.0554185	-54.06	-0.0559082	-53.96	0.102782	-54.06	-0.0876465
							-53.86	-0.278565	-53.96	-0.064209	-53.96	-0.0827637	-53.86	0.0385733	-53.96	-0.0012207	-53.86	0.0593252	-53.96	-0.0383301	-53.86	0.0910635	-53.96	-0.0817871
							-53.76	-0.278565	-53.86	-0.0681152	-53.86	-0.0905762	-53.76	0.0483389	-53.86	-0.00512695	-53.76	0.0651846	-53.86	-0.0500488	-53.76	0.0852041	-53.86	-0.0661621
							-53.66	-0.255128	-53.76	-0.0583496	-53.76	-0.0847168	-53.66	0.058104	-53.76	0.00463867	-53.66	0.0651841	-53.76	-0.0402832	-53.66	0.091063	-53.76	-0.0681152
							-53.56	-0.253907	-53.66	-0.0544434	-53.66	-0.0710449	-53.56	0.0612788	-53.66	0.0124512	-53.56	0.070312	-53.66	-0.0305176	-53.56	0.0825191	-53.66	-0.0583496
							-53.46	-0.260987	-53.56	-0.0512695	-53.56	-0.0698242	-53.46	0.0463862	-53.56	0.0175781	-53.46	0.0671382	-53.56	-0.0351563	-53.46	0.0637202	-53.56	-0.0532227
							-53.36	-0.264894	-53.46	-0.0505371	-53.46	-0.0847168	-53.36	0.0522447	-53.46	0.00268555	-53.36	0.078856	-53.46	-0.0461426	-53.36	0.0656724	-53.46	-0.064209
							-53.26	-0.270752	-53.36	-0.0544434	-53.36	-0.0808105	-53.26	0.0366211	-53.36	0.00854492	-53.26	0.0632324	-53.36	-0.0344238	-53.26	0.0598145	-53.36	-0.0524902
							-53.16	-0.270753	-53.26	-0.0603027	-53.26	-0.0827637	-53.16	0.0463858	-53.26	-0.00708008	-53.16	0.0632315	-53.26	-0.0559082	-53.16	0.0500479	-53.26	-0.0681152
							-53.06	-0.284424	-53.16	-0.0563965	-53.16	-0.0866699	-53.06	0.0424805	-53.16	-0.0187988	-53.06	0.0495605	-53.16	-0.0773926	-53.06	0.036377	-53.16	-0.0700684
							-52.96	-0.270753	-53.06	-0.0544434	-53.06	-0.100342	-52.96	0.0463858	-53.06	-0.0187988	-52.96	0.0534658	-53.06	-0.0754395	-52.96	0.0383291	-53.06	-0.0739746
							-52.86	-0.255128	-52.96	-0.0524902	-52.96	-0.106201	-52.86	0.0463853	-52.96	-0.0187988	-52.86	0.063231	-52.96	-0.0812988	-52.86	0.044188	-52.96	-0.0661621
							-52.76	-0.241456	-52.86	-0.0505371	-52.86	-0.0964355	-52.76	0.0463858	-52.86	-0.0168457	-52.76	0.0729971	-52.86	-0.0695801	-52.76	0.0500479	-52.86	-0.0583496
							-52.66	-0.251222	-52.76	-0.0368652	-52.76	-0.0925293	-52.66	0.0366201	-52.76	-0.0168457	-52.66	0.0729971	-52.76	-0.0500488	-52.66	0.0500479	-52.76	-0.0583496
							-52.56	-0.251221	-52.66	-0.0407715	-52.66	-0.0964355	-52.56	0.0366206	-52.66	-0.0168457	-52.56	0.0769038	-52.66	-0.0617676	-52.56	0.0402827	-52.66	-0.0583496
							-52.46	-0.251222	-52.56	-0.0505371	-52.56	-0.0964355	-52.46	0.0366201	-52.56	-0.0285645	-52.46	0.0827627	-52.56	-0.0773926	-52.46	0.0344229	-52.56	-0.0700684
							-52.36	-0.255128	-52.46	-0.0505371	-52.46	-0.106201	-52.36	0.0346665	-52.46	-0.0285645	-52.36	0.0886216	-52.46	-0.0812988	-52.36	0.0383286	-52.46	-0.079834
							-52.26	-0.259033	-52.36	-0.0466309	-52.36	-0.100342	-52.26	0.0366211	-52.36	-0.0227051	-52.26	0.0749512	-52.36	-0.0754395	-52.26	0.0305176	-52.36	-0.0791016
							-52.16	-0.259034	-52.26	-0.0563965	-52.26	-0.115967	-52.16	0.0268545	-52.26	-0.0324707	-52.16	0.0749502	-52.26	-0.0812988	-52.16	0.020751	-52.26	-0.0759277
							-52.06	-0.270752	-52.16	-0.0505371	-52.16	-0.125732	-52.06	0.026855	-52.16	-0.0266113	-52.06	0.0769038	-52.16	-0.0910645	-52.06	0.0109859	-52.16	-0.0759277
							-51.96	-0.251223	-52.06	-0.0603027	-52.06	-0.135498	-51.96	0.0463843	-52.06	-0.0383301	-51.96	0.102293	-52.06	-0.0910645	-51.96	0.0285621	-52.06	-0.0876465
							-51.86	-0.260987	-51.96	-0.0407715	-51.96	-0.115967	-51.86	0.0424795	-51.96	-0.0148926	-51.86	0.0925283	-51.96	-0.0715332	-51.86	0.0187979	-51.96	-0.0739746
							-51.76	-0.249269	-51.86	-0.0407715	-51.86	-0.112061	-51.76	0.0405264	-51.86	-0.0187988	-51.76	0.104247	-51.86	-0.0773926	-51.76	0.020751	-51.86	-0.0681152
							-51.66	-0.26294	-51.76	-0.0407715	-51.76	-0.106201	-51.66	0.04248	-51.76	-0.0168457	-51.66	0.0944819	-51.76	-0.0598145	-51.66	0.0117183	-51.76	-0.0661621
							-51.56	-0.245362	-51.66	-0.0446777	-51.66	-0.110107	-51.56	0.0366206	-51.66	-0.020752	-51.56	0.104248	-51.66	-0.0715332	-51.56	0.012939	-51.66	-0.0700684
							-51.46	-0.251222	-51.56	-0.0310059	-51.56	-0.106201	-51.46	0.0366201	-51.56	-0.0285645	-51.46	0.102294	-51.56	-0.0617676	-51.46	0.00121975	-51.56	-0.0778809
							-51.36	-0.231692	-51.46	-0.0310059	-51.46	-0.112061	-51.36	0.0463843	-51.46	-0.0246582	-51.36	0.12573	-51.46	-0.0715332	-51.36	0.0207496	-51.46	-0.0778809
							-51.26	-0.23169	-51.36	-0.0114746	-51.36	-0.0964355	-51.26	0.0463862	-51.36	-0.00512695	-51.26	0.131591	-51.36	-0.0617676	-51.26	0.0207515	-51.36	-0.0681152
							-51.16	-0.229738	-51.26	-0.0114746	-51.26	-0.0983887	-51.16	0.046385	-51.26	-0.0187988	-51.16	0.153075	-51.26	-0.0571289	-51.16	0.0266097	-51.26	-0.064209
							-51.06	-0.225831	-51.16	0.000244141	-51.16	-0.0827637	-51.06	0.0463862	-51.16	-0.00708008	-51.06	0.14331	-51.16	-0.0500488	-51.06	0.0227046	-51.16	-0.0466309
							-50.96	-0.235596	-51.06	0.000244141	-51.06	-0.0769043	-50.96	0.0366204	-51.06	-0.00317383	-50.96	0.133544	-51.06	-0.0500488	-50.96	0.0109856	-51.06	-0.0563965
							-50.86	-0.23755	-50.96	0.00219727	-50.96	-0.0769043	-50.86	0.0366204	-50.96	-0.0090332	-50.86	0.138183	-50.96	-0.0559082	-50.86	0.0109856	-50.96	-0.0524902
							-50.76	-0.221925	-50.86	-0.00170898	-50.86	-0.0769043	-50.76	0.0366204	-50.86	-0.0187988	-50.76	0.153075	-50.86	-0.0500488	-50.76	0.0109856	-50.86	-0.0583496
							-50.66	-0.221925	-50.76	-0.00170898	-50.76	-0.0769043	-50.66	0.0249016	-50.76	-0.00439453	-50.66	0.156982	-50.76	-0.0402832	-50.66	0.00121999	-50.76	-0.0524902
							-50.56	-0.219971	-50.66	-0.00756836	-50.66	-0.0769043	-50.56	0.0268548	-50.66	0.00268555	-50.56	0.164794	-50.66	-0.0500488	-50.56	0.00512624	-50.66	-0.064209
							-50.46	-0.219971	-50.56	0.0100098	-50.56	-0.0769043	-50.46	0.0314934	-50.56	0.00463867	-50.46	0.155029	-50.56	-0.0402832	-50.46	0.0109856	-50.56	-0.0466309
							-50.36	-0.219971	-50.46	0.013916	-50.46	-0.0820313	-50.36	0.0288079	-50.46	0.00268555	-50.36	0.155029	-50.46	-0.0402832	-50.36	0.0109856	-50.46	-0.0466309
							-50.26	-0.219971	-50.36	0.00805664	-50.36	-0.0749512	-50.26	0.0288081	-50.36	0.0065918	-50.26	0.145263	-50.36	-0.0461426	-50.26	0.00122023	-50.36	-0.0466309
							-50.16	-0.221192	-50.26	0.00805664	-50.26	-0.0749512	-50.16	0.0249019	-50.26	0.00268555	-50.16	0.129638	-50.26	-0.0402832	-50.16	-0.00268602	-50.26	-0.0583496
							-50.06	-0.229737	-50.16	-0.00561523	-50.16	-0.088623	-50.06	0.00732398	-50.16	-0.0012207	-50.06	0.11792	-50.16	-0.0539551	-50.06	-0.0144045	-50.16	-0.0622559
							-49.96	-0.227785	-50.06	-0.0114746	-50.06	-0.0905762	-49.96	0.00927567	-50.06	-0.0168457	-49.96	0.135496	-50.06	-0.0715332	-49.96	0.00317216	-50.06	-0.0681152
							-49.86	-0.241455	-49.96	0.00488281	-49.96	-0.0749512	-49.86	-0.0239255	-49.96	-0.0168457	-49.86	0.11792	-49.96	-0.0598145	-49.86	-0.0124509	-49.96	-0.0661621
							-49.76	-0.237549	-49.86	-0.0134277	-49.86	-0.088623	-49.76	-0.02002	-49.86	-0.0305176	-49.76	0.115966	-49.86	-0.0734863	-49.76	-0.0085454	-49.86	-0.079834
							-49.66	-0.233643	-49.76	-0.00952148	-49.76	-0.0847168	-49.66	-0.0219734	-49.76	-0.036377	-49.66	0.104247	-49.76	-0.0695801	-49.66	-0.014405	-49.76	-0.0876465
							-49.56	-0.229737	-49.66	-0.00561523	-49.66	-0.0905762	-49.56	-0.0219734	-49.66	-0.036377	-49.56	0.114013	-49.66	-0.0695801	-49.56	0.00121999	-49.66	-0.0876465
							-49.46	-0.239503	-49.56	0.000244141	-49.56	-0.0749512	-49.46	-0.0219734	-49.56	-0.036377	-49.46	0.114013	-49.56	-0.0656738	-49.46	-0.00854564	-49.56	-0.0876465
							-49.36	-0.233644	-49.46	0.000244141	-49.46	-0.0749512	-49.36	-0.0161145	-49.46	-0.0422363	-49.36	0.110106	-49.46	-0.0598145	-49.36	-0.00268674	-49.46	-0.0935059
							-49.26	-0.25708	-49.36	0.0100098	-49.36	-0.0769043	-49.26	-0.0200198	-49.36	-0.0324707	-49.26	0.0964353	-49.36	-0.0539551	-49.26	-0.00854516	-49.36	-0.0817871
							-49.16	-0.259034	-49.26	0.0119629	-49.26	-0.0749512	-49.16	-0.0200202	-49.26	-0.036377	-49.16	0.0964348	-49.26	-0.0598145	-49.16	-0.00854564	-49.26	-0.0895996
							-49.06	-0.259034	-49.16	0.000244141	-49.16	-0.0847168	-49.06	-0.0219734	-49.16	-0.036377	-49.06	0.104247	-49.16	-0.0598145	-49.06	-0.00854564	-49.16	-0.107178
							-48.96	-0.250001	-49.06	0.0100098	-49.06	-0.0847168	-48.96	-0.0227063	-49.06	-0.0324707	-48.96	0.0996082	-49.06	-0.0500488	-48.96	-0.0131848	-49.06	-0.107178
							-48.86	-0.260987	-48.96	0.019043	-48.96	-0.0795898	-48.86	-0.0336916	-48.96	-0.0214844	-48.86	0.0866697	-48.96	-0.0546875	-48.86	-0.0300295	-48.96	-0.0922852
							-48.76	-0.260987	-48.86	0.00805664	-48.86	-0.0866699	-48.76	-0.0434575	-48.86	-0.0285645	-48.76	0.0827632	-48.86	-0.067627	-48.76	-0.0319829	-48.86	-0.105225
							-48.66	-0.259034	-48.76	0.0178223	-48.76	-0.0983887	-48.66	-0.0375986	-48.76	-0.0246582	-48.66	0.0847158	-48.76	-0.0656738	-48.66	-0.0300303	-48.76	-0.0993652
							-48.56	-0.260987	-48.66	0.0236816	-48.66	-0.0964355	-48.56	-0.0219734	-48.66	-0.0187988	-48.56	0.0944817	-48.66	-0.0715332	-48.56	-0.03003	-48.66	-0.0974121
							-48.46	-0.251222	-48.56	0.0393066	-48.56	-0.0866699	-48.46	-0.0141616	-48.56	-0.0187988	-48.46	0.0925279	-48.56	-0.0617676	-48.46	-0.0202651	-48.56	-0.0837402
							-48.36	-0.245363	-48.46	0.0490723	-48.46	-0.072998	-48.36	-0.0219738	-48.46	-0.0090332	-48.36	0.0886219	-48.46	-0.0480957	-48.36	-0.0241711	-48.46	-0.0700684
							-48.26	-0.249268	-48.36	0.0529785	-48.36	-0.0710449	-48.26	-0.0180671	-48.36	-0.00317383	-48.26	0.0847161	-48.36	-0.0461426	-48.26	-0.0183113	-48.36	-0.0739746
							-48.16	-0.245362	-48.26	0.0490723	-48.26	-0.0651855	-48.16	-0.0219736	-48.26	-0.00708008	-48.16	0.0788565	-48.26	-0.0402832	-48.16	-0.010499	-48.26	-0.0681152
							-48.06	-0.235596	-48.16	0.0568848	-48.16	-0.057373	-48.06	-0.031739	-48.16	-0.00317383	-48.06	0.082763	-48.16	-0.0461426	-48.06	-0.000733137	-48.16	-0.064209
							-47.96	-0.229737	-48.06	0.0588379	-48.06	-0.057373	-47.96	-0.0297859	-48.06	0.000732422	-47.96	0.0729973	-48.06	-0.0383301	-47.96	-0.0104988	-48.06	-0.0681152
							-47.86	-0.23169	-47.96	0.0588379	-47.96	-0.057373	-47.86	-0.0239265	-47.96	0.00463867	-47.86	0.0729973	-47.96	-0.0422363	-47.86	-0.00659251	-47.96	-0.0759277
							-47.76	-0.23169	-47.86	0.0588379	-47.86	-0.0671387	-47.76	-0.0336919	-47.86	0.000732422	-47.76	0.0729976	-47.86	-0.0422363	-47.76	-0.000732899	-47.86	-0.0739746
							-47.66	-0.235597	-47.76	0.0471191	-47.76	-0.0671387	-47.66	-0.0278332	-47.76	0.000732422	-47.66	0.0690906	-47.76	-0.0422363	-47.66	0.00512576	-47.76	-0.079834
							-47.56	-0.227783	-47.66	0.0471191	-47.66	-0.0612793	-47.56	-0.0297854	-47.66	0.0065918	-47.56	0.0593259	-47.66	-0.0461426	-47.56	0.00317359	-47.66	-0.0837402
							-47.46	-0.229738	-47.56	0.0510254	-47.56	-0.0749512	-47.46	-0.0219741	-47.56	-0.0012207	-47.46	0.0729966	-47.56	-0.0441895	-47.46	0.0109849	-47.56	-0.0915527
							-47.36	-0.243409	-47.46	0.0588379	-47.46	-0.0671387	-47.36	-0.0258794	-47.46	0.0124512	-47.36	0.0690913	-47.46	-0.0305176	-47.36	-0.000732899	-47.46	-0.0778809
							-47.26	-0.247315	-47.36	0.045166	-47.36	-0.0808105	-47.26	-0.0336916	-47.36	0.0065918	-47.26	0.0534666	-47.36	-0.0461426	-47.26	-0.00073266	-47.36	-0.0817871
							-47.16	-0.23755	-47.26	0.0412598	-47.26	-0.0964355	-47.16	-0.0297861	-47.26	-0.0090332	-47.16	0.0573721	-47.26	-0.052002	-47.16	0.00317287	-47.26	-0.0895996
							-47.06	-0.235596	-47.16	0.0412598	-47.16	-0.0827637	-47.06	-0.0180671	-47.16	-0.00512695	-47.06	0.0593255	-47.16	-0.0578613	-47.06	0.0148919	-47.16	-0.0856934
							-46.96	-0.237549	-47.06	0.0432129	-47.06	-0.0808105	-46.96	-0.023926	-47.06	0.0065918	-46.96	0.0573728	-47.06	-0.0461426	-46.96	-0.00073266	-47.06	-0.0837402
							-46.86	-0.233644	-46.96	0.0373535	-46.96	-0.0866699	-46.86	-0.0258803	-46.96	0.000732422	-46.86	0.0690904	-46.96	-0.0578613	-46.86	0.0109849	-46.96	-0.0895996
							-46.76	-0.249268	-46.86	0.0498047	-46.86	-0.0808105	-46.76	-0.0317385	-46.86	0.00854492	-46.76	0.0632322	-46.86	-0.0559082	-46.76	-0.00073266	-46.86	-0.0915527
							-46.66	-0.241457	-46.76	0.0412598	-46.76	-0.0866699	-46.66	-0.0219741	-46.76	-0.0090332	-46.66	0.0690904	-46.76	-0.0617676	-46.66	0.00903177	-46.76	-0.0974121
							-46.56	-0.245362	-46.66	0.060791	-46.66	-0.0769043	-46.56	-0.0258791	-46.66	0.00463867	-46.56	0.0495603	-46.66	-0.0617676	-46.56	0.00512671	-46.66	-0.0895996
							-46.46	-0.23755	-46.56	0.045166	-46.56	-0.0905762	-46.46	-0.0239267	-46.56	0.00268555	-46.46	0.0534658	-46.56	-0.0754395	-46.46	-0.000733376	-46.56	-0.0935059
							-46.36	-0.229738	-46.46	0.0393066	-46.46	-0.0964355	-46.36	-0.0122087	-46.46	-0.00512695	-46.36	0.0651839	-46.46	-0.0715332	-46.36	0.0109847	-46.46	-0.0856934
							-46.26	-0.219971	-46.36	0.0510254	-46.36	-0.0808105	-46.26	-0.0122077	-46.36	0.0124512	-46.26	0.0749505	-46.36	-0.0578613	-46.26	0.0109856	-46.36	-0.0817871
							-46.16	-0.216065	-46.26	0.0646973	-46.26	-0.0769043	-46.16	-0.0122077	-46.26	0.0183105	-46.16	0.0729973	-46.26	-0.0422363	-46.16	0.00903249	-46.26	-0.0739746
							-46.06	-0.204346	-46.16	0.0568848	-46.16	-0.0671387	-46.06	-0.00634837	-46.16	0.0163574	-46.06	0.0749505	-46.16	-0.0422363	-46.06	0.0148919	-46.16	-0.0778809
							-45.96	-0.212158	-46.06	0.0549316	-46.06	-0.0612793	-45.96	-0.0122073	-46.06	0.0222168	-45.96	0.0769041	-46.06	-0.0461426	-45.96	0.00390601	-46.06	-0.0739746
							-45.86	-0.217286	-45.96	0.0432129	-45.96	-0.0769043	-45.86	-0.0122077	-45.96	0.010498	-45.86	0.0886223	-45.96	-0.0422363	-45.86	0.00121999	-45.96	-0.079834
							-45.76	-0.212891	-45.86	0.0490723	-45.86	-0.0769043	-45.76	-0.00634837	-45.86	0.010498	-45.76	0.104247	-45.86	-0.0422363	-45.76	0.0129387	-45.86	-0.0895996
							-45.66	-0.215333	-45.76	0.060791	-45.76	-0.0651855	-45.66	-0.0122077	-45.76	0.026123	-45.66	0.104247	-45.76	-0.0305176	-45.66	0.0129387	-45.76	-0.0778809
							-45.56	-0.198487	-45.66	0.0510254	-45.66	-0.0769043	-45.56	-0.00244212	-45.66	0.0378418	-45.56	0.123779	-45.66	-0.0305176	-45.56	0.0207512	-45.66	-0.0876465
							-45.46	-0.198487	-45.56	0.0646973	-45.56	-0.0671387	-45.46	0.0073235	-45.56	0.0456543	-45.46	0.123779	-45.56	-0.020752	-45.46	0.0207512	-45.56	-0.0778809
							-45.36	-0.204346	-45.46	0.0686035	-45.46	-0.0671387	-45.36	0.00341749	-45.46	0.041748	-45.36	0.125732	-45.46	-0.0227051	-45.36	0.0070796	-45.46	-0.064209
							-45.26	-0.20044	-45.36	0.0549316	-45.36	-0.0808105	-45.26	0.00732374	-45.36	0.0378418	-45.26	0.119873	-45.36	-0.0266113	-45.26	0.00122023	-45.36	-0.0622559
							-45.16	-0.210205	-45.26	0.0588379	-45.26	-0.0769043	-45.16	-0.00244141	-45.26	0.041748	-45.16	0.109375	-45.26	-0.0227051	-45.16	-0.00854492	-45.26	-0.0700684
							-45.06	-0.208252	-45.16	0.0393066	-45.16	-0.0769043	-45.06	-0.000488758	-45.16	0.0300293	-45.06	0.110107	-45.16	-0.0422363	-45.06	-0.018311	-45.16	-0.079834
							-44.96	-0.218018	-45.06	0.0412598	-45.06	-0.0749512	-44.96	-0.0161138	-45.06	0.0319824	-44.96	0.106201	-45.06	-0.0402832	-44.96	-0.0124516	-45.06	-0.0778809
							-44.86	-0.218018	-44.96	0.0275879	-44.96	-0.0788574	-44.86	-0.0122073	-44.96	0.0319824	-44.86	0.104248	-44.96	-0.0493164	-44.86	-0.0144045	-44.96	-0.0817871
							-44.76	-0.218018	-44.86	0.0236816	-44.86	-0.0847168	-44.76	-0.0083015	-44.86	0.0280762	-44.76	0.119872	-44.86	-0.0500488	-44.76	0.00121999	-44.86	-0.0927734
							-44.66	-0.219971	-44.76	0.0393066	-44.76	-0.0769043	-44.66	0.00341725	-44.76	0.0319824	-44.66	0.114013	-44.76	-0.0500488	-44.66	-0.00854564	-44.76	-0.0759277
							-44.56	-0.223878	-44.66	0.0393066	-44.66	-0.0866699	-44.56	0.00341725	-44.66	0.0222168	-44.56	0.125732	-44.66	-0.036377	-44.56	-0.00268626	-44.66	-0.0778809
							-44.46	-0.237549	-44.56	0.045166	-44.56	-0.0808105	-44.46	-0.000488758	-44.56	0.0280762	-44.46	0.117919	-44.56	-0.0344238	-44.46	-0.00659227	-44.56	-0.0681152
							-44.36	-0.23755	-44.46	0.0314941	-44.46	-0.0847168	-44.36	-0.000488997	-44.46	0.0222168	-44.36	0.1062	-44.46	-0.0480957	-44.36	-0.00659251	-44.46	-0.0759277
							-44.26	-0.247314	-44.36	0.0314941	-44.36	-0.0847168	-44.26	-0.0102539	-44.36	0.0124512	-44.26	0.102295	-44.36	-0.0480957	-44.26	-0.0163574	-44.36	-0.0856934
							-44.16	-0.245363	-44.26	0.0217285	-44.26	-0.0944824	-44.16	0.00341654	-44.26	0.00268555	-44.16	0.101561	-44.26	-0.0598145	-44.16	-0.00854635	-44.26	-0.095459
							-44.06	-0.238282	-44.16	0.0197754	-44.16	-0.0847168	-44.06	0.0144038	-44.16	0.00268555	-44.06	0.109375	-44.16	-0.0500488	-44.06	-0.0131841	-44.16	-0.0974121
							-43.96	-0.260987	-44.06	0.0151367	-44.06	-0.081543	-43.96	0.00537086	-44.06	0.00195313	-43.96	0.108154	-44.06	-0.0507813	-43.96	-0.0202639	-44.06	-0.0922852
							-43.86	-0.257081	-43.96	0.00805664	-43.96	-0.0983887	-43.86	-0.00439525	-43.96	-0.0012207	-43.86	0.0964348	-43.96	-0.052002	-43.86	-0.03003	-43.96	-0.095459
							-43.76	-0.239503	-43.86	0.00805664	-43.86	-0.0983887	-43.76	0.0073235	-43.86	-0.0012207	-43.76	0.104247	-43.86	-0.0617676	-43.76	-0.0183113	-43.86	-0.0895996
							-43.66	-0.253174	-43.76	0.0197754	-43.76	-0.0866699	-43.66	0.00732374	-43.76	0.010498	-43.66	0.0886226	-43.76	-0.0500488	-43.66	-0.0222173	-43.76	-0.0876465
							-43.56	-0.25708	-43.66	0.0158691	-43.66	-0.0905762	-43.56	0.00146461	-43.66	0.0065918	-43.56	0.0925291	-43.66	-0.0539551	-43.56	-0.0261233	-43.66	-0.0915527
							-43.46	-0.251222	-43.56	0.0119629	-43.56	-0.0925293	-43.46	0.00732303	-43.56	-0.0090332	-43.46	0.0983875	-43.56	-0.0578613	-43.46	-0.0202649	-43.56	-0.0935059
							-43.36	-0.241457	-43.46	0.0275879	-43.46	-0.0866699	-43.36	0.0151353	-43.46	-0.0090332	-43.36	0.108153	-43.46	-0.052002	-43.36	-0.0241714	-43.46	-0.0837402
							-43.26	-0.237549	-43.36	0.0373535	-43.36	-0.0788574	-43.26	0.0151362	-43.36	0.010498	-43.26	0.117919	-43.36	-0.0422363	-43.26	-0.0300298	-43.36	-0.0700684
							-43.16	-0.235596	-43.26	0.0275879	-43.26	-0.0788574	-43.16	0.00146437	-43.26	0.000732422	-43.16	0.108154	-43.26	-0.0422363	-43.16	-0.0300298	-43.26	-0.0700684
							-43.06	-0.229737	-43.16	0.0236816	-43.16	-0.0827637	-43.06	0.0073235	-43.16	-0.00512695	-43.06	0.11914	-43.16	-0.0461426	-43.06	-0.0183113	-43.16	-0.0700684
							-42.96	-0.229737	-43.06	0.0236816	-43.06	-0.0866699	-42.96	-0.00244212	-43.06	0.010498	-42.96	0.121825	-43.06	-0.036377	-42.96	-0.03003	-43.06	-0.0583496
							-42.86	-0.219972	-42.96	0.029541	-42.96	-0.0827637	-42.86	0.00732279	-42.96	0.010498	-42.86	0.13745	-42.96	-0.0402832	-42.86	-0.0202651	-42.96	-0.0583496
							-42.76	-0.216065	-42.86	0.0393066	-42.86	-0.0671387	-42.76	0.00537062	-42.86	0.0202637	-42.76	0.137451	-42.86	-0.020752	-42.76	-0.0163579	-42.86	-0.0446777
							-42.66	-0.202394	-42.76	0.0373535	-42.76	-0.0769043	-42.66	0.0151353	-42.76	0.0065918	-42.66	0.147215	-42.76	-0.0324707	-42.66	-0.000733852	-42.76	-0.0388184
							-42.56	-0.190674	-42.66	0.0471191	-42.66	-0.0690918	-42.56	0.0170894	-42.66	0.010498	-42.56	0.14331	-42.66	-0.0227051	-42.56	0.0109859	-42.66	-0.0290527
							-42.46	-0.196534	-42.56	0.0393066	-42.56	-0.0671387	-42.46	0.0170891	-42.56	0.0163574	-42.46	0.139404	-42.56	-0.0109863	-42.46	0.00121999	-42.56	-0.0290527
							-42.36	-0.194581	-42.46	0.0354004	-42.46	-0.057373	-42.36	0.0131831	-42.46	0.0222168	-42.36	0.135498	-42.46	-0.0109863	-42.36	-0.00268602	-42.46	-0.0290527
							-42.26	-0.190674	-42.36	0.0158691	-42.36	-0.0612793	-42.26	0.0209956	-42.36	0.0163574	-42.26	0.119873	-42.36	-0.0148926	-42.26	0.00122023	-42.36	-0.0388184
							-42.16	-0.190675	-42.26	0.0236816	-42.26	-0.057373	-42.16	0.0170891	-42.26	0.0202637	-42.16	0.119872	-42.26	-0.0109863	-42.16	0.00121999	-42.26	-0.0388184
							-42.06	-0.190675	-42.16	0.0275879	-42.16	-0.057373	-42.06	0.0268548	-42.16	0.010498	-42.06	0.11914	-42.16	-0.020752	-42.06	0.00903249	-42.16	-0.0388184
							-41.96	-0.188721	-42.06	0.0373535	-42.06	-0.0476074	-41.96	0.0249016	-42.06	0.0202637	-41.96	0.117919	-42.06	-0.0129395	-41.96	0.00903249	-42.06	-0.0290527
							-41.86	-0.184815	-41.96	0.0275879	-41.96	-0.0476074	-41.86	0.0131829	-41.96	0.0202637	-41.86	0.1062	-41.96	-0.0090332	-41.86	-0.00268626	-41.96	-0.0310059
							-41.76	-0.186768	-41.86	0.029541	-41.86	-0.0495605	-41.76	0.0151365	-41.86	0.00854492	-41.76	0.0944822	-41.86	-0.00512695	-41.76	0.00512671	-41.86	-0.0427246
							-41.66	-0.184815	-41.76	0.0334473	-41.76	-0.0632324	-41.66	0.0229483	-41.76	0.00463867	-41.66	0.0827627	-41.76	-0.0168457	-41.66	0.00707912	-41.76	-0.0407715
							-41.56	-0.186768	-41.66	0.0354004	-41.66	-0.0612793	-41.56	-0.00244164	-41.66	-0.00317383	-41.56	0.0827634	-41.66	-0.020752	-41.56	-0.00854516	-41.66	-0.032959
							-41.46	-0.184815	-41.56	0.029541	-41.56	-0.0671387	-41.46	-0.00830126	-41.56	-0.0090332	-41.46	0.0690913	-41.56	-0.020752	-41.46	-0.00268602	-41.56	-0.0388184
							-41.36	-0.20044	-41.46	0.013916	-41.46	-0.0808105	-41.36	-0.0200198	-41.46	-0.0090332	-41.36	0.0632322	-41.46	-0.0246582	-41.36	-0.00463891	-41.46	-0.0427246
							-41.26	-0.192628	-41.36	0.00805664	-41.36	-0.0866699	-41.26	-0.00439525	-41.36	-0.0090332	-41.26	0.0769036	-41.36	-0.0422363	-41.26	0.00512624	-41.36	-0.0583496
							-41.16	-0.190675	-41.26	0.0178223	-41.26	-0.0769043	-41.16	-0.00244236	-41.26	-0.0090332	-41.16	0.0808096	-41.26	-0.0324707	-41.16	0.00121975	-41.26	-0.0505371
							-41.06	-0.190674	-41.16	0.0100098	-41.16	-0.0722656	-41.06	-0.0122075	-41.16	-0.00708008	-41.06	0.0769038	-41.16	-0.036377	-41.06	0.00512648	-41.16	-0.0537109
							-40.96	-0.177004	-41.06	0.0100098	-41.06	-0.0651855	-40.96	-0.0102556	-41.06	-0.0090332	-40.96	0.0964339	-41.06	-0.0305176	-40.96	0.0148909	-41.06	-0.0466309
							-40.86	-0.171144	-40.96	0.0236816	-40.96	-0.0515137	-40.86	-0.00830173	-40.96	-0.00512695	-40.86	0.0886221	-40.96	-0.0266113	-40.86	0.0168447	-40.96	-0.0427246
							-40.76	-0.161377	-40.86	0.0256348	-40.86	-0.0593262	-40.76	-0.00439501	-40.86	0.00146484	-40.76	0.0925288	-40.86	-0.0266113	-40.76	0.0207515	-40.86	-0.0407715
							-40.66	-0.159425	-40.76	0.0178223	-40.76	-0.0554199	-40.66	0.00732255	-40.76	0.00268555	-40.66	0.108153	-40.76	-0.0187988	-40.66	0.0207503	-40.76	-0.0368652
							-40.56	-0.159424	-40.66	0.029541	-40.66	-0.0437012	-40.56	0.00146437	-40.66	0.0144043	-40.56	0.104248	-40.66	-0.0012207	-40.56	0.0246577	-40.66	-0.0270996
							-40.46	-0.151613	-40.56	0.0197754	-40.56	-0.0534668	-40.46	0.0170884	-40.56	0.0144043	-40.46	0.112059	-40.56	-0.0012207	-40.46	0.0305161	-40.56	-0.0368652
							-40.36	-0.145753	-40.46	0.029541	-40.46	-0.0300293	-40.36	0.022948	-40.46	0.0222168	-40.36	0.117919	-40.46	0.00854492	-40.36	0.0363758	-40.46	-0.0368652
							-40.26	-0.151612	-40.36	0.0256348	-40.36	-0.0202637	-40.26	0.0131834	-40.36	0.0280762	-40.26	0.102295	-40.36	0.0144043	-40.26	0.0305173	-40.36	-0.0310059
							-40.16	-0.151612	-40.26	0.0178223	-40.26	-0.026123	-40.16	0.00927663	-40.26	0.026123	-40.16	0.106933	-40.26	0.00854492	-40.16	0.0305169	-40.26	-0.0368652
							-40.06	-0.151612	-40.16	0.00805664	-40.16	-0.0319824	-40.06	0.00537062	-40.16	0.0222168	-40.06	0.104248	-40.16	0.0131836	-40.06	0.0207515	-40.16	-0.048584
							-39.96	-0.153565	-40.06	0.00805664	-40.06	-0.026123	-39.96	0.00341749	-40.06	0.0222168	-39.96	0.0964351	-40.06	0.0183105	-39.96	0.0207515	-40.06	-0.0446777
							-39.86	-0.14502	-39.96	0.00610352	-39.96	-0.0280762	-39.86	0.00219631	-39.96	0.0202637	-39.86	0.104247	-39.96	0.0163574	-39.86	0.0402822	-39.96	-0.0407715
							-39.76	-0.13794	-39.86	0.0100098	-39.86	-0.0241699	-39.76	0.00927687	-39.86	0.0163574	-39.76	0.104248	-39.86	0.010498	-39.76	0.0305171	-39.86	-0.0368652
							-39.66	-0.139893	-39.76	0.0100098	-39.76	-0.0241699	-39.66	0.00463796	-39.76	0.0222168	-39.66	0.0944817	-39.76	0.0144043	-39.66	0.0305169	-39.76	-0.032959
							-39.56	-0.130128	-39.66	-0.00170898	-39.66	-0.026123	-39.56	0.0170891	-39.66	0.0124512	-39.56	0.0944817	-39.66	0.010498	-39.56	0.0500481	-39.66	-0.0368652
							-39.46	-0.122316	-39.56	0.0119629	-39.56	-0.0124512	-39.46	0.0275865	-39.56	0.0124512	-39.46	0.1062	-39.56	0.0202637	-39.46	0.0480943	-39.56	-0.0368652
							-39.36	-0.128174	-39.46	0.0256348	-39.46	-0.00854492	-39.36	0.0288084	-39.46	0.010498	-39.36	0.0944822	-39.46	0.0280762	-39.36	0.0324705	-39.46	-0.0310059
							-39.26	-0.128174	-39.36	0.0100098	-39.36	-0.0144043	-39.26	0.0190425	-39.36	0.00463867	-39.26	0.0944819	-39.36	0.0202637	-39.26	0.0305171	-39.36	-0.032959
							-39.16	-0.13794	-39.26	0.0100098	-39.26	-0.0144043	-39.16	0.0190423	-39.26	-0.00708008	-39.16	0.108154	-39.26	0.0144043	-39.16	0.0305169	-39.26	-0.0368652
							-39.06	-0.134034	-39.16	0.000244141	-39.16	-0.0144043	-39.06	0.0190425	-39.16	-0.00708008	-39.06	0.114013	-39.16	0.0202637	-39.06	0.0305171	-39.16	-0.0368652
							-38.96	-0.130128	-39.06	-0.0114746	-39.06	-0.026123	-38.96	0.0288072	-39.06	-0.00708008	-38.96	0.123778	-39.06	0.010498	-38.96	0.0402818	-39.06	-0.0368652
							-38.86	-0.139893	-38.96	0.00219727	-38.96	-0.0163574	-38.86	0.0288086	-38.96	-0.00708008	-38.86	0.11792	-38.96	0.0202637	-38.86	0.0305176	-38.96	-0.0368652
							-38.76	-0.135987	-38.86	-0.00170898	-38.86	-0.0319824	-38.76	0.0170894	-38.86	-0.0266113	-38.76	0.123779	-38.86	-0.0012207	-38.76	0.0207515	-38.86	-0.048584
							-38.66	-0.13794	-38.76	-0.00170898	-38.76	-0.026123	-38.66	0.019042	-38.76	-0.0246582	-38.66	0.129638	-38.76	-0.0012207	-38.66	0.0109854	-38.76	-0.048584
							-38.56	-0.13794	-38.66	0.0100098	-38.66	-0.0339355	-38.56	0.0190425	-38.66	-0.0266113	-38.56	0.139404	-38.66	0.000732422	-38.56	0.0109859	-38.66	-0.0563965
							-38.46	-0.13794	-38.56	0.000244141	-38.56	-0.0300293	-38.46	0.0131829	-38.56	-0.0227051	-38.46	0.151855	-38.56	0.000732422	-38.46	0.00121999	-38.56	-0.0661621
							-38.36	-0.128175	-38.46	0.00488281	-38.46	-0.0241699	-38.36	0.0249012	-38.46	-0.0266113	-38.36	0.174559	-38.46	-0.00512695	-38.36	0.00707889	-38.46	-0.0661621
							-38.26	-0.130127	-38.36	0.0178223	-38.36	-0.0300293	-38.26	0.0190427	-38.36	-0.0305176	-38.26	0.153076	-38.36	0.0065918	-38.26	0.00122046	-38.36	-0.0563965
							-38.16	-0.139893	-38.26	0.0100098	-38.26	-0.0358887	-38.16	0.00927663	-38.26	-0.0383301	-38.16	0.149169	-38.26	0.00463867	-38.16	0.00512624	-38.26	-0.0583496
							-38.06	-0.126221	-38.16	0.0100098	-38.16	-0.0456543	-38.06	0.0170891	-38.16	-0.0480957	-38.06	0.147216	-38.16	0.00854492	-38.06	0.016845	-38.16	-0.0583496
							-37.96	-0.118409	-38.06	0.0236816	-38.06	-0.041748	-37.96	0.019042	-38.06	-0.0480957	-37.96	0.139403	-38.06	0.00854492	-37.96	0.005126	-38.06	-0.048584
							-37.86	-0.114503	-37.96	0.0217285	-37.96	-0.0339355	-37.86	0.0190423	-37.96	-0.0461426	-37.86	0.117919	-37.96	0.010498	-37.86	0.0109856	-37.96	-0.0466309
							-37.76	-0.0988777	-37.86	0.0217285	-37.86	-0.0241699	-37.76	0.015136	-37.86	-0.052002	-37.76	0.117919	-37.86	0.010498	-37.76	0.0109856	-37.86	-0.0466309
							-37.66	-0.0910654	-37.76	0.0354004	-37.76	-0.026123	-37.66	0.0229483	-37.76	-0.036377	-37.66	0.116698	-37.76	0.010498	-37.66	0.0148916	-37.76	-0.0368652
							-37.56	-0.0754402	-37.66	0.0334473	-37.66	-0.0183105	-37.56	0.0249016	-37.66	-0.0402832	-37.56	0.110107	-37.66	0.0144043	-37.56	0.016845	-37.66	-0.032959
							-37.46	-0.0715334	-37.56	0.045166	-37.56	-0.000732422	-37.46	0.0190427	-37.56	-0.0227051	-37.46	0.0886228	-37.56	0.0300293	-37.46	0.0109861	-37.56	-0.0212402
							-37.36	-0.0656755	-37.46	0.0393066	-37.46	-0.0163574	-37.36	0.0288069	-37.46	-0.0383301	-37.36	0.082762	-37.46	0.0280762	-37.36	0.0207503	-37.46	-0.0270996
							-37.26	-0.0598149	-37.36	0.0412598	-37.36	-0.00463867	-37.26	0.0385737	-37.36	-0.0266113	-37.26	0.0788569	-37.36	0.0397949	-37.26	0.0148921	-37.36	-0.0134277
							-37.16	-0.0500503	-37.26	0.045166	-37.26	-0.00463867	-37.16	0.0385728	-37.26	-0.0227051	-37.16	0.078856	-37.26	0.0339355	-37.16	0.0207505	-37.26	-0.0114746
							-37.06	-0.0644534	-37.16	0.060791	-37.16	0.0148926	-37.06	0.0339353	-37.16	-0.0187988	-37.06	0.0624998	-37.16	0.0495605	-37.06	0.016113	-37.16	-0.0134277
							-36.96	-0.0883784	-37.06	0.0463867	-37.06	-0.00146484	-36.96	0.0170903	-37.06	-0.0234375	-36.96	0.0366216	-37.06	0.0449219	-36.96	0.00903368	-37.06	-0.012207
							-36.86	-0.0812995	-36.96	0.0275879	-36.96	-0.0183105	-36.86	0.0170891	-36.96	-0.0402832	-36.86	0.0476067	-36.96	0.0280762	-36.86	-0.000733137	-36.96	-0.0290527
							-36.76	-0.0949705	-36.86	0.0275879	-36.86	-0.0136719	-36.76	0.00341821	-36.86	-0.0356445	-36.76	0.0124514	-36.86	0.0280762	-36.76	-0.0163572	-36.86	-0.0290527
							-36.66	-0.0891125	-36.76	0.013916	-36.76	-0.0300293	-36.66	-0.0024426	-36.76	-0.052002	-36.66	0.00854373	-36.76	0.0163574	-36.66	-0.0104992	-36.76	-0.0427246
							-36.56	-0.0891118	-36.66	0.013916	-36.66	-0.0241699	-36.56	0.00146437	-36.66	-0.0461426	-36.56	-0.00122118	-36.66	0.0280762	-36.56	-0.0104985	-36.66	-0.0388184
							-36.46	-0.0988777	-36.56	0.0197754	-36.56	-0.0144043	-36.46	0.0073235	-36.56	-0.0461426	-36.46	-0.0129402	-36.56	0.0280762	-36.46	-0.0104988	-36.56	-0.0388184
							-36.36	-0.108643	-36.46	0.0197754	-36.46	-0.0144043	-36.36	0.0073235	-36.46	-0.0441895	-36.36	-0.0227058	-36.46	0.0280762	-36.36	-0.0104988	-36.46	-0.0388184
							-36.26	-0.120361	-36.36	0.0197754	-36.36	-0.026123	-36.26	-0.00244141	-36.36	-0.0383301	-36.26	-0.0324707	-36.36	0.0280762	-36.26	-0.0202637	-36.36	-0.0349121
							-36.16	-0.120362	-36.26	0.00805664	-36.26	-0.0358887	-36.16	-0.0161138	-36.26	-0.0480957	-36.16	-0.0473638	-36.26	0.0183105	-36.16	-0.033936	-36.26	-0.0427246
							-36.06	-0.120362	-36.16	0.00415039	-36.16	-0.0397949	-36.06	-0.0219729	-36.16	-0.0480957	-36.06	-0.0520022	-36.16	0.00463867	-36.06	-0.0351565	-36.16	-0.048584
							-35.96	-0.120362	-36.06	0.00805664	-36.06	-0.0456543	-35.96	-0.0219734	-36.06	-0.0480957	-35.96	-0.042237	-36.06	-0.00317383	-35.96	-0.03003	-36.06	-0.048584
							-35.86	-0.120362	-35.96	0.00805664	-35.96	-0.0456543	-35.86	-0.0122077	-35.96	-0.0480957	-35.86	-0.0227058	-35.96	0.00146484	-35.86	-0.03003	-35.96	-0.048584
							-35.76	-0.130127	-35.86	0.00805664	-35.86	-0.0456543	-35.76	-0.0180669	-35.86	-0.0480957	-35.76	-0.0129399	-35.86	0.00854492	-35.76	-0.0300298	-35.86	-0.0388184
							-35.66	-0.128175	-35.76	0.00805664	-35.76	-0.0554199	-35.66	-0.0317392	-35.76	-0.0480957	-35.66	-0.00122166	-35.76	-0.0012207	-35.66	-0.0378428	-35.76	-0.0407715
							-35.56	-0.130127	-35.66	0.000244141	-35.66	-0.0554199	-35.56	-0.0317388	-35.66	-0.0461426	-35.56	0.00659132	-35.66	0.000732422	-35.56	-0.0378423	-35.66	-0.0388184
							-35.46	-0.130128	-35.56	0.000244141	-35.56	-0.0554199	-35.46	-0.0415046	-35.56	-0.036377	-35.46	0.020263	-35.56	0.000732422	-35.46	-0.0378425	-35.56	-0.048584
							-35.36	-0.126221	-35.46	0.00219727	-35.46	-0.0515137	-35.36	-0.0375984	-35.46	-0.0383301	-35.36	0.0319817	-35.46	0.000732422	-35.36	-0.0495613	-35.46	-0.048584
							-35.26	-0.134034	-35.36	0.00805664	-35.36	-0.0456543	-35.26	-0.0434575	-35.36	-0.0383301	-35.26	0.0319819	-35.36	-0.00390625	-35.26	-0.049561	-35.36	-0.0446777
							-35.16	-0.145752	-35.26	0.0119629	-35.26	-0.0554199	-35.16	-0.0493164	-35.26	-0.0285645	-35.16	0.0268555	-35.26	-0.00830078	-35.16	-0.0593262	-35.26	-0.0388184
							-35.06	-0.130128	-35.16	0.00805664	-35.16	-0.0554199	-35.06	-0.0434577	-35.16	-0.0383301	-35.06	0.0437005	-35.16	-0.0109863	-35.06	-0.0593269	-35.16	-0.0388184
							-34.96	-0.130128	-35.06	0.0178223	-35.06	-0.0456543	-34.96	-0.0434577	-35.06	-0.0344238	-34.96	0.0437005	-35.06	-0.0012207	-34.96	-0.0593269	-35.06	-0.0388184
							-34.86	-0.130128	-34.96	0.00805664	-34.96	-0.057373	-34.86	-0.0512705	-34.96	-0.0285645	-34.86	0.0456533	-34.96	-0.0012207	-34.86	-0.057374	-34.96	-0.0407715
							-34.76	-0.130127	-34.86	0.0197754	-34.86	-0.0456543	-34.76	-0.0629888	-34.86	-0.0266113	-34.76	0.0456538	-34.86	0.000732422	-34.76	-0.0573735	-34.86	-0.0388184
							-34.66	-0.120363	-34.76	0.0236816	-34.76	-0.0515137	-34.66	-0.0532241	-34.76	-0.0266113	-34.66	0.0534654	-34.76	-0.0090332	-34.66	-0.049562	-34.76	-0.0388184
							-34.56	-0.130127	-34.66	0.0393066	-34.66	-0.026123	-34.56	-0.0532231	-34.66	-0.0187988	-34.56	0.0534663	-34.66	0.010498	-34.56	-0.049561	-34.66	-0.0244141
							-34.46	-0.130128	-34.56	0.0373535	-34.56	-0.026123	-34.46	-0.0493171	-34.56	-0.0187988	-34.46	0.0573723	-34.56	0.010498	-34.46	-0.0495613	-34.56	-0.017334
							-34.36	-0.120363	-34.46	0.0373535	-34.46	-0.026123	-34.36	-0.0434585	-34.46	-0.0187988	-34.36	0.0729966	-34.46	0.00854492	-34.36	-0.0358901	-34.46	-0.017334
							-34.26	-0.110596	-34.36	0.0510254	-34.36	-0.0163574	-34.26	-0.0375984	-34.36	-0.0090332	-34.26	0.0690911	-34.36	0.0183105	-34.26	-0.0241706	-34.36	-0.00756836
							-34.16	-0.0988774	-34.26	0.0627441	-34.26	-0.010498	-34.16	-0.0375981	-34.26	0.010498	-34.16	0.0612788	-34.26	0.0241699	-34.16	-0.0280766	-34.26	-0.00170898
							-34.06	-0.0988774	-34.16	0.0588379	-34.16	-0.0183105	-34.06	-0.0317388	-34.16	0.00854492	-34.06	0.0593257	-34.16	0.0202637	-34.06	-0.0378423	-34.16	0.00805664
							-33.96	-0.089112	-34.06	0.0588379	-34.06	-0.0202637	-33.96	-0.0336921	-34.06	0.00268555	-33.96	0.0632317	-34.06	0.010498	-33.96	-0.0378425	-34.06	0.00219727
							-33.86	-0.0793464	-33.96	0.0490723	-33.96	-0.0202637	-33.86	-0.0336921	-33.96	0.0163574	-33.86	0.0729973	-33.96	0.010498	-33.86	-0.0397956	-33.96	0.00219727
							-33.76	-0.0812993	-33.86	0.0517578	-33.86	-0.0358887	-33.76	-0.0297856	-33.86	0.0222168	-33.76	0.0729976	-33.86	-0.0012207	-33.76	-0.0397954	-33.86	0.00219727
							-33.66	-0.0812995	-33.76	0.0588379	-33.76	-0.0319824	-33.66	-0.0239265	-33.76	0.0319824	-33.66	0.0729973	-33.76	-0.0012207	-33.66	-0.0397956	-33.76	0.00219727
							-33.56	-0.0715337	-33.66	0.0588379	-33.66	-0.026123	-33.56	-0.0239263	-33.66	0.0319824	-33.56	0.0729976	-33.66	0.00268555	-33.56	-0.0300298	-33.66	0.00219727
							-33.46	-0.0617683	-33.56	0.0588379	-33.56	-0.026123	-33.46	-0.0336921	-33.56	0.0300293	-33.46	0.0632317	-33.56	-0.0012207	-33.46	-0.03003	-33.56	0.00219727
							-33.36	-0.0617683	-33.46	0.0627441	-33.46	-0.0358887	-33.36	-0.0336921	-33.46	0.0397949	-33.36	0.0632317	-33.46	-0.0012207	-33.36	-0.0261238	-33.46	0.00219727
							-33.26	-0.0598149	-33.36	0.0646973	-33.36	-0.0378418	-33.26	-0.0297856	-33.36	0.0397949	-33.26	0.0651851	-33.36	-0.0012207	-33.26	-0.018311	-33.36	0.000244141
							-33.16	-0.0559093	-33.26	0.060791	-33.26	-0.0358887	-33.16	-0.010255	-33.26	0.0456543	-33.16	0.0671376	-33.26	-0.0090332	-33.16	-0.0144054	-33.26	0.00219727
							-33.06	-0.0461432	-33.16	0.0686035	-33.16	-0.0319824	-33.06	-0.0141608	-33.16	0.0554199	-33.06	0.0769037	-33.16	-0.00708008	-33.06	-0.00854552	-33.16	-0.00366211
							-32.96	-0.0441899	-33.06	0.0744629	-33.06	-0.026123	-32.96	-0.0180669	-33.06	0.0710449	-32.96	0.0788569	-33.06	-0.0012207	-32.96	-0.0202641	-33.06	0.00610352
							-32.86	-0.0617679	-32.96	0.0783691	-32.96	-0.0202637	-32.86	-0.0200199	-32.96	0.0671387	-32.86	0.0729977	-32.96	-0.00512695	-32.86	-0.0104984	-32.96	-0.00170898
							-32.76	-0.0520023	-32.86	0.0783691	-32.86	-0.026123	-32.76	-0.0141605	-32.86	0.0612793	-32.76	0.0632321	-32.86	-0.020752	-32.76	-0.0163578	-32.86	-0.00756836
							-32.66	-0.0520027	-32.76	0.0686035	-32.76	-0.026123	-32.66	-0.0239265	-32.76	0.0612793	-32.66	0.0632317	-32.76	-0.020752	-32.66	-0.0104988	-32.76	-0.00756836
							-32.56	-0.0422367	-32.66	0.0686035	-32.66	-0.026123	-32.56	-0.0258793	-32.66	0.0651855	-32.56	0.0534664	-32.66	-0.0305176	-32.56	-0.0104984	-32.66	-0.00561523
							-32.46	-0.0305184	-32.56	0.0686035	-32.56	-0.026123	-32.46	-0.0239266	-32.56	0.0710449	-32.46	0.053466	-32.56	-0.0324707	-32.46	-0.0183114	-32.56	0.000244141
							-32.36	-0.0305183	-32.46	0.0705566	-32.46	-0.026123	-32.36	-0.0336921	-32.46	0.0710449	-32.36	0.0573723	-32.46	-0.0305176	-32.36	-0.0202644	-32.46	0.00219727
							-32.26	-0.0305176	-32.36	0.0705566	-32.36	-0.026123	-32.26	-0.0395508	-32.36	0.0808105	-32.26	0.0495605	-32.36	-0.0305176	-32.26	-0.0300293	-32.36	0.00219727
							-32.16	-0.0305183	-32.26	0.060791	-32.26	-0.026123	-32.16	-0.0434577	-32.26	0.0612793	-32.16	0.0339348	-32.26	-0.0500488	-32.16	-0.0261238	-32.26	-0.00756836
							-32.06	-0.0305179	-32.16	0.0705566	-32.16	-0.026123	-32.06	-0.0434574	-32.16	0.0612793	-32.06	0.0280758	-32.16	-0.0500488	-32.06	-0.0300297	-32.16	-0.00366211
							-31.96	-0.0305183	-32.06	0.0686035	-32.06	-0.026123	-31.96	-0.0551765	-32.06	0.0651855	-31.96	0.0339348	-32.06	-0.0461426	-31.96	-0.0202644	-32.06	0.00219727
							-31.86	-0.0305183	-31.96	0.0686035	-31.96	-0.026123	-31.86	-0.0551765	-31.96	0.0710449	-31.86	0.0319817	-31.96	-0.0402832	-31.86	-0.0202644	-31.96	0.00219727
							-31.76	-0.0305179	-31.86	0.0686035	-31.86	-0.026123	-31.76	-0.0505375	-31.86	0.0612793	-31.76	0.0319821	-31.86	-0.0559082	-31.76	-0.0300297	-31.86	0.000244141
							-31.66	-0.0324714	-31.76	0.0686035	-31.76	-0.026123	-31.66	-0.0532234	-31.76	0.0593262	-31.66	0.0319817	-31.76	-0.0578613	-31.66	-0.03003	-31.76	0.000244141
							-31.56	-0.0305181	-31.66	0.0686035	-31.66	-0.026123	-31.56	-0.05127	-31.66	0.0639648	-31.56	0.0280757	-31.66	-0.052002	-31.56	-0.0261235	-31.66	0.000244141
							-31.46	-0.0305183	-31.56	0.0705566	-31.56	-0.0241699	-31.46	-0.0571296	-31.56	0.072998	-31.46	0.0437005	-31.56	-0.0500488	-31.46	-0.0202644	-31.56	0.00219727
							-31.36	-0.0207535	-31.46	0.0705566	-31.46	-0.026123	-31.36	-0.0434586	-31.46	0.072998	-31.36	0.0534652	-31.46	-0.0500488	-31.36	-0.0104996	-31.46	0.00610352
							-31.26	-0.0207523	-31.36	0.0803223	-31.36	-0.0163574	-31.26	-0.0434574	-31.36	0.0827637	-31.26	0.0437008	-31.36	-0.0402832	-31.26	-0.0104984	-31.36	0.0119629
							-31.16	-0.0207527	-31.26	0.0822754	-31.26	-0.0065918	-31.16	-0.0532234	-31.26	0.0827637	-31.16	0.0417473	-31.26	-0.0402832	-31.16	-0.0202644	-31.26	0.0119629
							-31.06	-0.0207523	-31.16	0.0783691	-31.16	-0.0065918	-31.06	-0.0493168	-31.16	0.0866699	-31.06	0.0417477	-31.16	-0.0402832	-31.06	-0.020264	-31.16	0.0100098
							-30.96	-0.0305183	-31.06	0.0783691	-31.06	-0.0163574	-30.96	-0.0434577	-31.06	0.0925293	-30.96	0.035888	-31.06	-0.0422363	-30.96	-0.00659251	-31.06	0.0100098
							-30.86	-0.0246587	-30.96	0.0881348	-30.96	-0.0163574	-30.86	-0.0473638	-30.96	0.102295	-30.86	0.0339351	-30.96	-0.0422363	-30.86	-0.00463915	-30.96	0.0236816
							-30.76	-0.0266117	-30.86	0.0881348	-30.86	-0.0202637	-30.76	-0.0473636	-30.86	0.0964355	-30.76	0.0280758	-30.86	-0.0461426	-30.76	-0.00659215	-30.86	0.0256348
							-30.66	-0.0207531	-30.76	0.0842285	-30.76	-0.0202637	-30.66	-0.0434582	-30.76	0.0905762	-30.66	0.0339344	-30.76	-0.036377	-30.66	-0.000733614	-30.76	0.0256348
							-30.56	-0.0168461	-30.66	0.0900879	-30.66	-0.0163574	-30.56	-0.0297855	-30.66	0.102295	-30.56	0.0339352	-30.66	-0.0305176	-30.56	0.00390589	-30.66	0.0314941
							-30.46	-0.010987	-30.56	0.092041	-30.56	-0.0163574	-30.46	-0.0336921	-30.56	0.112061	-30.46	0.0378411	-30.56	-0.0266113	-30.46	0.0109856	-30.56	0.0314941
							-30.36	-0.010987	-30.46	0.0979004	-30.46	-0.0163574	-30.36	-0.0336921	-30.46	0.115967	-30.36	0.0417473	-30.46	-0.020752	-30.36	0.0109856	-30.46	0.0354004
							-30.26	-0.00708055	-30.36	0.0979004	-30.36	-0.0163574	-30.26	-0.0297856	-30.36	0.121826	-30.26	0.0456538	-30.36	-0.020752	-30.26	0.0148921	-30.36	0.0412598
							-30.16	-0.0012219	-30.26	0.101807	-30.26	-0.0124512	-30.16	-0.0102551	-30.26	0.125732	-30.16	0.0515125	-30.26	-0.0168457	-30.16	0.0207508	-30.26	0.0334473
							-30.06	-0.00122106	-30.16	0.101807	-30.16	-0.0065918	-30.06	-0.00439489	-30.16	0.145264	-30.06	0.0515133	-30.16	-0.0129395	-30.06	0.0207516	-30.16	0.0393066
							-29.96	-0.00122154	-30.06	0.107666	-30.06	-0.0065918	-29.96	-0.00244224	-30.06	0.151123	-29.96	0.053466	-30.06	-0.0129395	-29.96	0.0207511	-30.06	0.0393066
							-29.86	-0.00122142	-29.96	0.109619	-29.96	-0.00463867	-29.86	-0.00244212	-29.96	0.153076	-29.86	0.0437005	-29.96	-0.0109863	-29.86	0.0305169	-29.96	0.0412598
							-29.76	-0.00122106	-29.86	0.109619	-29.86	-0.010498	-29.76	-0.00244176	-29.86	0.162842	-29.76	0.0476071	-29.86	-0.0168457	-29.76	0.0207516	-29.86	0.045166
							-29.66	-0.00708079	-29.76	0.107666	-29.76	-0.0163574	-29.66	-0.000488997	-29.76	0.155029	-29.66	0.051513	-29.76	-0.0012207	-29.66	0.0207512	-29.76	0.0510254
							-29.56	-0.0109867	-29.66	0.107666	-29.66	-0.0124512	-29.56	0.00537074	-29.66	0.160889	-29.56	0.0515133	-29.66	-0.0109863	-29.56	0.0207516	-29.66	0.0412598
							-29.46	-0.010987	-29.56	0.117432	-29.56	-0.010498	-29.46	0.00537038	-29.56	0.160889	-29.46	0.051513	-29.56	-0.0109863	-29.46	0.0207512	-29.56	0.0510254
							-29.36	-0.0168462	-29.46	0.127197	-29.46	-0.00268555	-29.36	0.00146437	-29.46	0.155029	-29.36	0.0476069	-29.46	-0.0129395	-29.36	0.0207515	-29.46	0.0490723
							-29.26	-0.0187989	-29.36	0.113525	-29.36	-0.00463867	-29.26	-0.00439465	-29.36	0.156982	-29.26	0.0417479	-29.36	-0.00708008	-29.26	0.0207518	-29.36	0.0354004
							-29.16	-0.0109872	-29.26	0.107666	-29.26	-0.0124512	-29.16	-0.00244224	-29.26	0.151123	-29.16	0.0437003	-29.26	-0.0090332	-29.16	0.0227042	-29.26	0.029541
							-29.06	-0.0246584	-29.16	0.109619	-29.16	-0.00854492	-29.06	-0.0122073	-29.16	0.141357	-29.06	0.0397947	-29.16	-0.00512695	-29.06	0.0168455	-29.16	0.0314941
							-28.96	-0.0402834	-29.06	0.105713	-29.06	-0.00463867	-28.96	-0.0141604	-29.06	0.141357	-28.96	0.0378416	-29.06	-0.0148926	-28.96	0.0148923	-29.06	0.0275879
							-28.86	-0.0305191	-28.96	0.0998535	-28.96	-0.00854492	-28.86	-0.00439608	-28.96	0.141357	-28.86	0.0476059	-28.96	-0.0109863	-28.86	0.0168442	-28.96	0.0119629
							-28.76	-0.0258793	-28.86	0.119385	-28.86	-0.00463867	-28.76	-0.00439489	-28.86	0.151123	-28.76	0.0456539	-28.86	0.0124512	-28.76	0.0051266	-28.86	0.0197754
							-28.66	-0.0207527	-28.76	0.107666	-28.76	-0.00268555	-28.66	-0.00439525	-28.76	0.141357	-28.66	0.051513	-28.76	0.0183105	-28.66	0.0207512	-28.76	0.0244141
							-28.56	-0.0246584	-28.66	0.107666	-28.66	0.0090332	-28.56	-0.00439477	-28.66	0.141357	-28.56	0.0476072	-28.66	0.0183105	-28.56	0.0168455	-28.66	0.0314941
							-28.46	-0.0188	-28.56	0.10376	-28.56	-0.000732422	-28.46	0.00732303	-28.56	0.135498	-28.46	0.0534656	-28.56	0.00463867	-28.46	0.0227039	-28.56	0.0275879
							-28.36	-0.0187995	-28.46	0.109619	-28.46	0.00512695	-28.36	0.0073235	-28.46	0.145264	-28.36	0.0534661	-28.46	0.0241699	-28.36	0.0109856	-28.46	0.0334473
							-28.26	-0.0227053	-28.36	0.109619	-28.36	0.00512695	-28.26	0.00927711	-28.36	0.151123	-28.26	0.054199	-28.36	0.0300293	-28.26	0.0168455	-28.36	0.0334473
							-28.16	-0.0246584	-28.26	0.109619	-28.26	-0.00854492	-28.16	-0.00244164	-28.26	0.147217	-28.16	0.050781	-28.26	0.0358887	-28.16	0.0109861	-28.26	0.029541
							-28.06	-0.00903392	-28.16	0.119385	-28.16	-0.0144043	-28.06	0.00537038	-28.16	0.141357	-28.06	0.0581048	-28.16	0.0280762	-28.06	0.0207512	-28.16	0.0334473
							-27.96	-0.00903392	-28.06	0.12915	-28.06	-0.00463867	-27.96	0.00537038	-28.06	0.151123	-27.96	0.0632317	-28.06	0.0339355	-27.96	0.0207512	-28.06	0.0432129
							-27.86	-0.0207524	-27.96	0.127197	-27.96	0.00512695	-27.86	0.0151362	-27.96	0.151123	-27.86	0.0593257	-27.96	0.041748	-27.86	0.0168452	-27.96	0.0471191
							-27.76	-0.0090338	-27.86	0.123291	-27.86	-0.000732422	-27.76	0.0268549	-27.86	0.137451	-27.76	0.065185	-27.86	0.0437012	-27.76	0.0227045	-27.86	0.0471191
							-27.66	-0.00512767	-27.76	0.12915	-27.76	0.00512695	-27.66	0.0268548	-27.76	0.141357	-27.66	0.0651848	-27.76	0.0495605	-27.66	0.03247	-27.76	0.0490723
							-27.56	-0.00317407	-27.66	0.138916	-27.66	0.00512695	-27.56	0.022949	-27.66	0.145996	-27.56	0.0612791	-27.66	0.0495605	-27.56	0.0168455	-27.66	0.0471191
							-27.46	-0.00903344	-27.56	0.13501	-27.56	0.0012207	-27.46	0.0170896	-27.56	0.14917	-27.46	0.0456541	-27.56	0.0456543	-27.46	0.0168455	-27.56	0.0490723
							-27.36	-0.00903392	-27.46	0.133057	-27.46	-0.0144043	-27.36	0.0217278	-27.46	0.143311	-27.36	0.0554192	-27.46	0.0358887	-27.36	0.0148919	-27.46	0.0432129
							-27.26	-0.00903356	-27.36	0.138916	-27.36	-0.0144043	-27.26	0.0288082	-27.36	0.137451	-27.26	0.0554196	-27.36	0.0300293	-27.26	0.0168453	-27.36	0.0334473
							-27.16	0.004637	-27.26	0.138916	-27.26	-0.00463867	-27.16	0.0502913	-27.26	0.143311	-27.16	0.0651839	-27.26	0.0280762	-27.16	0.0266097	-27.26	0.0334473
							-27.06	-0.00317371	-27.16	0.150635	-27.16	0.0168457	-27.06	0.0366212	-27.16	0.155029	-27.06	0.0515138	-27.16	0.0397949	-27.06	0.0187989	-27.16	0.0432129
							-26.96	-0.00903344	-27.06	0.136963	-27.06	0.00317383	-26.96	0.0288084	-27.06	0.151123	-26.96	0.0554197	-27.06	0.026123	-26.96	0.0129392	-27.06	0.0393066
							-26.86	-0.00903392	-26.96	0.12915	-26.96	-0.00463867	-26.86	0.0327141	-26.96	0.137451	-26.86	0.0456536	-26.96	0.0300293	-26.86	0.0129387	-26.96	0.0334473
							-26.76	-0.00903356	-26.86	0.133789	-26.86	-0.00463867	-26.76	0.0483395	-26.86	0.139404	-26.76	0.0554196	-26.86	0.0241699	-26.76	0.0227047	-26.86	0.0334473
							-26.66	-0.00903392	-26.76	0.140869	-26.76	-0.00463867	-26.66	0.0483391	-26.76	0.123779	-26.66	0.0456536	-26.76	0.0300293	-26.66	0.0227044	-26.76	0.0236816
							-26.56	-0.00903392	-26.66	0.140869	-26.66	-0.00463867	-26.56	0.0581048	-26.66	0.137451	-26.56	0.0690911	-26.66	0.0300293	-26.56	0.03247	-26.66	0.0236816
							-26.46	-0.00976598	-26.56	0.1604	-26.56	0.00512695	-26.46	0.0573727	-26.56	0.143311	-26.46	0.0703121	-26.56	0.0397949	-26.46	0.0258785	-26.56	0.0334473
							-26.36	-0.0129397	-26.46	0.145996	-26.46	0.000488281	-26.36	0.0561521	-26.46	0.126953	-26.36	0.0632322	-26.46	0.0332031	-26.36	0.0187986	-26.46	0.0288086
							-26.26	-0.0109868	-26.36	0.152588	-26.36	-0.0065918	-26.26	0.058105	-26.36	0.119873	-26.26	0.0749507	-26.36	0.026123	-26.26	0.0109859	-26.36	0.0197754
							-26.16	-0.010987	-26.26	0.1604	-26.26	-0.00463867	-26.16	0.0581048	-26.26	0.121826	-26.16	0.0729973	-26.26	0.0280762	-26.16	0.0246575	-26.26	0.0217285
							-26.06	-0.0207518	-26.16	0.1604	-26.16	-0.00463867	-26.06	0.0424806	-26.16	0.112061	-26.06	0.0593263	-26.16	0.0280762	-26.06	0.0168458	-26.16	0.0314941
							-25.96	-0.0246584	-26.06	0.156494	-26.06	-0.00854492	-25.96	0.0366209	-26.06	0.0925293	-25.96	0.0534666	-26.06	0.010498	-25.96	0.0109861	-26.06	0.0178223
							-25.86	-0.0402839	-25.96	0.138916	-25.96	-0.0202637	-25.86	0.0405266	-25.96	0.088623	-25.86	0.0534661	-25.96	0.00268555	-25.86	0.0109856	-25.96	0.0119629
							-25.76	-0.0363773	-25.86	0.13501	-25.86	-0.026123	-25.76	0.0463864	-25.86	0.0866699	-25.76	0.0534664	-25.86	0.00854492	-25.76	0.0148922	-25.86	0.0217285
							-25.66	-0.0324714	-25.76	0.119385	-25.76	-0.026123	-25.66	0.0366204	-25.76	0.0769043	-25.66	0.0534661	-25.76	0.00854492	-25.66	0.0187981	-25.76	0.0217285
							-25.56	-0.0324709	-25.66	0.119385	-25.66	-0.026123	-25.56	0.0424802	-25.66	0.0749512	-25.56	0.0534666	-25.66	0.00854492	-25.56	0.024658	-25.66	0.0217285
							-25.46	-0.0324709	-25.56	0.109619	-25.56	-0.0300293	-25.46	0.0268552	-25.56	0.0769043	-25.46	0.0593259	-25.56	0.0144043	-25.46	0.0129392	-25.56	0.0178223
							-25.36	-0.0422363	-25.46	0.107666	-25.46	-0.026123	-25.36	0.019043	-25.46	0.0710449	-25.36	0.0437012	-25.46	0.0065918	-25.36	0.0090332	-25.46	0.0119629
							-25.26	-0.0402837	-25.36	0.0881348	-25.36	-0.0358887	-25.26	0.0366206	-25.36	0.0612793	-25.26	0.0554194	-25.36	0.0065918	-25.26	0.0109859	-25.36	0.0119629
							-25.16	-0.0402837	-25.26	0.0803223	-25.26	-0.0300293	-25.16	0.0327144	-25.26	0.0632324	-25.16	0.0554194	-25.26	0.00854492	-25.16	0.0070796	-25.26	0.013916
							-25.06	-0.0363773	-25.16	0.076416	-25.16	-0.0280762	-25.06	0.040527	-25.16	0.0593262	-25.06	0.0573727	-25.16	0.00463867	-25.06	0.0051266	-25.16	0.0119629
							-24.96	-0.0305188	-25.06	0.060791	-25.06	-0.0319824	-24.96	0.0463855	-25.06	0.0554199	-24.96	0.0632312	-25.06	0.0065918	-24.96	0.0109851	-25.06	0.0158691
							-24.86	-0.0266125	-24.96	0.060791	-24.96	-0.026123	-24.86	0.0522449	-24.96	0.0612793	-24.86	0.0690906	-24.96	0.0144043	-24.86	0.0148914	-24.96	0.0217285
							-24.76	-0.0227052	-24.86	0.0686035	-24.86	-0.0202637	-24.76	0.0463866	-24.86	0.0671387	-24.76	0.0769042	-24.86	0.0241699	-24.76	0.00903308	-24.86	0.0275879
							-24.66	-0.0266118	-24.76	0.0686035	-24.76	-0.026123	-24.66	0.0522456	-24.76	0.0515137	-24.66	0.0788569	-24.76	0.00854492	-24.66	0.00903273	-24.76	0.0178223
							-24.56	-0.0356448	-24.66	0.0646973	-24.66	-0.026123	-24.56	0.0483396	-24.66	0.0476074	-24.56	0.0749509	-24.66	0.00463867	-24.56	0.00122046	-24.66	0.0119629
							-24.46	-0.0371099	-24.56	0.060791	-24.56	-0.0280762	-24.46	0.0444331	-24.56	0.0437012	-24.46	0.0710444	-24.56	-0.0012207	-24.46	0.0070796	-24.56	0.0100098
							-24.36	-0.0454105	-24.46	0.0568848	-24.46	-0.0339355	-24.36	0.0385739	-24.46	0.0397949	-24.36	0.0749508	-24.46	-0.0090332	-24.36	0.00122035	-24.46	0.000244141
							-24.26	-0.0422366	-24.36	0.0412598	-24.36	-0.0456543	-24.26	0.038574	-24.36	0.0397949	-24.26	0.0749509	-24.36	-0.020752	-24.26	-0.00268579	-24.36	0.00805664
							-24.16	-0.0480959	-24.26	0.0471191	-24.26	-0.0437012	-24.16	0.0366209	-24.26	0.0280762	-24.16	0.0749509	-24.26	-0.0246582	-24.16	-0.00854516	-24.26	0.00805664
							-24.06	-0.0383304	-24.16	0.045166	-24.16	-0.0515137	-24.06	0.0366207	-24.16	0.026123	-24.06	0.0729977	-24.16	-0.0305176	-24.06	-0.00854528	-24.16	0.00219727
							-23.96	-0.0500495	-24.06	0.0490723	-24.06	-0.0456543	-23.96	0.0366204	-24.06	0.0280762	-23.96	0.0769036	-24.06	-0.0305176	-23.96	-0.00659251	-24.06	0.0119629
							-23.86	-0.0402837	-23.96	0.0588379	-23.96	-0.0456543	-23.86	0.0327144	-23.96	0.0124512	-23.86	0.0690913	-23.96	-0.0305176	-23.86	0.00512648	-23.96	0.0119629
							-23.76	-0.0402833	-23.86	0.0549316	-23.86	-0.0593262	-23.76	0.0268553	-23.86	0.0124512	-23.76	0.0632323	-23.86	-0.0246582	-23.76	-0.000732541	-23.86	0.00805664
							-23.66	-0.0383309	-23.76	0.0393066	-23.76	-0.0515137	-23.66	0.0288078	-23.76	0.00268555	-23.66	0.0651847	-23.76	-0.0305176	-23.66	0.00121987	-23.76	0.00219727
							-23.56	-0.0383304	-23.66	0.0412598	-23.66	-0.0437012	-23.56	0.0327145	-23.66	0.010498	-23.56	0.0690914	-23.66	-0.0305176	-23.56	0.00122035	-23.66	0.00415039
							-23.46	-0.0383308	-23.56	0.0412598	-23.56	-0.0534668	-23.46	0.0385735	-23.56	0.00463867	-23.46	0.0749505	-23.56	-0.0246582	-23.46	0.00121999	-23.56	0.00415039
							-23.36	-0.0429691	-23.46	0.0412598	-23.46	-0.0554199	-23.36	0.0319821	-23.46	0.0144043	-23.36	0.068359	-23.46	-0.0305176	-23.36	-0.00341833	-23.46	0.00415039
							-23.26	-0.0363771	-23.36	0.0405273	-23.36	-0.0600586	-23.26	0.0249022	-23.36	0.0078125	-23.26	0.0612792	-23.36	-0.0351563	-23.26	-0.000732541	-23.36	-0.00244141
							-23.16	-0.0305183	-23.26	0.0373535	-23.26	-0.0632324	-23.16	0.0209954	-23.26	0.000732422	-23.16	0.0612786	-23.26	-0.0422363	-23.16	-0.000733137	-23.26	0.00415039
							-23.06	-0.0207527	-23.16	0.0373535	-23.16	-0.057373	-23.06	0.0249016	-23.16	0.0144043	-23.06	0.0710442	-23.16	-0.0422363	-23.06	0.00903249	-23.16	0.0100098
							-22.96	-0.0207528	-23.06	0.0373535	-23.06	-0.0476074	-22.96	0.0268546	-23.06	0.0300293	-22.96	0.0729972	-23.06	-0.0285645	-22.96	0.00903237	-23.06	0.0197754
							-22.86	-0.0305183	-22.96	0.0393066	-22.96	-0.0456543	-22.86	0.0268548	-22.96	0.0222168	-22.86	0.0729973	-22.96	-0.020752	-22.86	0.00903249	-22.96	0.0314941
							-22.76	-0.0305179	-22.86	0.0432129	-22.86	-0.0358887	-22.76	0.0366207	-22.86	0.0222168	-22.76	0.0729977	-22.86	-0.020752	-22.76	0.00903285	-22.86	0.0314941
							-22.66	-0.0305183	-22.76	0.0490723	-22.76	-0.0358887	-22.66	0.0366204	-22.76	0.0222168	-22.66	0.0729973	-22.76	-0.0109863	-22.66	0.00903249	-22.76	0.0314941
							-22.56	-0.0161142	-22.66	0.0490723	-22.66	-0.0358887	-22.56	0.0607901	-22.66	0.0222168	-22.56	0.0874014	-22.66	-0.0109863	-22.56	0.0234366	-22.66	0.0314941
							-22.46	-0.00903451	-22.56	0.0517578	-22.56	-0.0195313	-22.46	0.0678698	-22.56	0.0385742	-22.46	0.104247	-22.56	0.00146484	-22.46	0.0305163	-22.56	0.0458984
							-22.36	-0.00903398	-22.46	0.0588379	-22.46	-0.0065918	-22.36	0.0659172	-22.46	0.0515137	-22.36	0.102294	-22.46	0.00463867	-22.36	0.0344231	-22.46	0.0627441
							-22.26	-0.00903368	-22.36	0.0588379	-22.36	-0.0065918	-22.26	0.0776362	-22.36	0.0612793	-22.26	0.114013	-22.36	-0.0012207	-22.26	0.0422359	-22.36	0.0529785
							-22.16	-0.0136723	-22.26	0.060791	-22.26	-0.00463867	-22.16	0.0729976	-22.26	0.0534668	-22.16	0.099609	-22.26	0.000732422	-22.16	0.0356441	-22.26	0.0646973
							-22.06	-0.0109864	-22.16	0.0463867	-22.16	-0.00927734	-22.06	0.0659178	-22.16	0.0585938	-22.06	0.0964354	-22.16	0.00585938	-22.06	0.0285643	-22.16	0.0581055
							-21.96	-0.00708079	-22.06	0.0490723	-22.06	-0.0124512	-21.96	0.0698235	-22.06	0.0554199	-21.96	0.102294	-22.06	-0.0012207	-21.96	0.0285637	-22.06	0.0510254
							-21.86	0.00854415	-21.96	0.0490723	-21.96	-0.0163574	-21.86	0.0815422	-21.96	0.057373	-21.86	0.0886223	-21.96	-0.0012207	-21.86	0.0285637	-21.96	0.0510254
							-21.76	0.00854456	-21.86	0.0490723	-21.86	-0.0183105	-21.76	0.0756832	-21.86	0.0515137	-21.76	0.0866696	-21.86	-0.0012207	-21.76	0.0187985	-21.86	0.0510254
							-21.66	0.0229474	-21.76	0.0471191	-21.76	-0.00854492	-21.66	0.090086	-21.76	0.0515137	-21.66	0.104979	-21.76	-0.00512695	-21.66	0.0332013	-21.76	0.0510254
							-21.56	0.0117183	-21.66	0.0615234	-21.66	0.00585938	-21.56	0.0925288	-21.66	0.0678711	-21.56	0.107421	-21.66	0.0131836	-21.56	0.0356441	-21.66	0.0654297
							-21.46	0.0144039	-21.56	0.0639648	-21.56	-0.00146484	-21.46	0.087402	-21.56	0.0761719	-21.46	0.102295	-21.56	0.0136719	-21.46	0.0305172	-21.56	0.0678711
							-21.36	0.0163566	-21.46	0.0588379	-21.46	0.00317383	-21.36	0.0971672	-21.46	0.0710449	-21.36	0.0925285	-21.46	0.00854492	-21.36	0.0402824	-21.46	0.0627441
							-21.26	0.000732422	-21.36	0.0686035	-21.36	0.00317383	-21.26	0.0834961	-21.36	0.0710449	-21.26	0.0827637	-21.36	0.0183105	-21.26	0.0285645	-21.36	0.060791
							-21.16	-0.00122142	-21.26	0.0588379	-21.26	-0.00268555	-21.16	0.0874016	-21.26	0.0671387	-21.16	0.082763	-21.26	0.00854492	-21.16	0.0285637	-21.26	0.0549316
							-21.06	-0.00122106	-21.16	0.0588379	-21.16	0.00317383	-21.06	0.0854489	-21.16	0.0612793	-21.06	0.0827633	-21.16	0.00854492	-21.06	0.0285641	-21.16	0.060791
							-20.96	-0.00512767	-21.06	0.0686035	-21.06	0.00317383	-20.96	0.0854485	-21.06	0.0612793	-20.96	0.0808098	-21.06	0.00854492	-20.96	0.0285637	-21.06	0.0510254
							-20.86	-0.00122219	-20.96	0.0686035	-20.96	0.00317383	-20.86	0.0854477	-20.96	0.0612793	-20.86	0.0905747	-20.96	0.00854492	-20.86	0.0383286	-20.96	0.060791
							-20.76	-0.020752	-20.86	0.0881348	-20.86	0.0227051	-20.76	0.0756836	-20.86	0.0710449	-20.76	0.0854492	-20.86	0.0183105	-20.76	0.0285645	-20.86	0.0705566
							-20.66	-0.0305183	-20.76	0.0783691	-20.76	0.0109863	-20.66	0.0854485	-20.76	0.0651855	-20.66	0.0878899	-20.76	0.0124512	-20.66	0.0285637	-20.76	0.060791
							-20.56	-0.0187993	-20.66	0.076416	-20.66	0.00512695	-20.56	0.0834956	-20.66	0.0690918	-20.56	0.0827632	-20.66	0.0163574	-20.56	0.0305171	-20.66	0.060791
							-20.46	-0.0207527	-20.56	0.0783691	-20.56	0.00317383	-20.46	0.0815423	-20.56	0.0710449	-20.46	0.0729973	-20.56	0.0183105	-20.46	0.0402825	-20.56	0.060791
							-20.36	-0.0207524	-20.46	0.0881348	-20.46	0.0129395	-20.36	0.0795894	-20.46	0.0671387	-20.36	0.0690913	-20.46	0.0183105	-20.36	0.0344234	-20.46	0.060791
							-20.26	-0.0207521	-20.36	0.0842285	-20.36	0.0090332	-20.26	0.0659178	-20.36	0.0612793	-20.26	0.0678709	-20.36	0.0144043	-20.26	0.0429686	-20.36	0.0705566
							-20.16	-0.0207527	-20.26	0.0686035	-20.26	0.00317383	-20.16	0.0659173	-20.26	0.0612793	-20.16	0.0729973	-20.26	0.0183105	-20.16	0.0500481	-20.26	0.0705566
							-20.06	-0.0305176	-20.16	0.0686035	-20.16	0.0078125	-20.06	0.0561523	-20.16	0.0612793	-20.06	0.0534668	-20.16	0.0183105	-20.06	0.0500488	-20.16	0.060791
							-19.96	-0.0441895	-20.06	0.0686035	-20.06	0.00317383	-19.96	0.0463867	-20.06	0.0515137	-19.96	0.0437012	-20.06	0.00854492	-19.96	0.0402832	-20.06	0.0510254
							-19.86	-0.0500493	-19.96	0.0588379	-19.96	-0.0065918	-19.86	0.0288081	-19.96	0.0515137	-19.86	0.0397944	-19.96	0.00854492	-19.86	0.0363765	-19.96	0.0510254
							-19.76	-0.050049	-19.86	0.0646973	-19.86	-0.010498	-19.76	0.0268553	-19.86	0.0476074	-19.76	0.0339354	-19.86	0.00463867	-19.76	0.0258787	-19.86	0.0471191
							-19.66	-0.0520027	-19.76	0.0588379	-19.76	-0.00268555	-19.66	0.0268548	-19.76	0.0397949	-19.66	0.0339348	-19.76	-0.0012207	-19.66	0.0187981	-19.76	0.045166
							-19.56	-0.0617676	-19.66	0.0627441	-19.66	0.00317383	-19.56	0.0170898	-19.66	0.0397949	-19.56	0.0378418	-19.66	-0.0012207	-19.56	0.0234375	-19.66	0.0510254
							-19.46	-0.0500497	-19.56	0.0568848	-19.56	-0.0065918	-19.46	0.0170889	-19.56	0.0300293	-19.46	0.0456534	-19.56	-0.0129395	-19.46	0.0180655	-19.56	0.029541
							-19.36	-0.0598145	-19.46	0.0588379	-19.46	-0.00463867	-19.36	0.00732422	-19.46	0.0222168	-19.36	0.0495605	-19.46	-0.0109863	-19.36	0.0109863	-19.46	0.0412598
							-19.26	-0.0598148	-19.36	0.0490723	-19.36	-0.0144043	-19.26	0.00732386	-19.36	0.0124512	-19.26	0.0437008	-19.36	-0.020752	-19.26	0.00903285	-19.36	0.0314941
							-19.16	-0.0598152	-19.26	0.0490723	-19.26	-0.0144043	-19.16	-0.00244212	-19.26	0.0124512	-19.16	0.0437005	-19.26	-0.020752	-19.16	0.00903249	-19.26	0.0314941
							-19.06	-0.0695801	-19.16	0.0588379	-19.16	-0.0163574	-19.06	-0.00244141	-19.16	0.0124512	-19.06	0.0339355	-19.16	-0.020752	-19.06	-0.000732422	-19.16	0.0314941
							-18.96	-0.0695808	-19.06	0.0490723	-19.06	-0.0163574	-18.96	-0.00244212	-19.06	0.00854492	-18.96	0.0437005	-19.06	-0.0266113	-18.96	-0.000733137	-19.06	0.0217285
							-18.86	-0.0695809	-18.96	0.0529785	-18.96	-0.0163574	-18.86	-0.00244218	-18.96	0.000732422	-18.86	0.0437004	-18.96	-0.020752	-18.86	-0.000733197	-18.96	0.0119629
							-18.76	-0.0793457	-18.86	0.0549316	-18.86	-0.00268555	-18.76	-0.012207	-18.86	0.000732422	-18.76	0.0339355	-18.86	-0.0246582	-18.76	-0.010498	-18.86	0.0100098
							-18.66	-0.0773936	-18.76	0.0490723	-18.76	-0.0065918	-18.66	0.00537008	-18.76	-0.00512695	-18.66	0.0378408	-18.76	-0.0305176	-18.66	-0.00659281	-18.76	0.000244141
							-18.56	-0.0715338	-18.66	0.0529785	-18.66	-0.00268555	-18.56	0.0170892	-18.66	0.00463867	-18.56	0.0319818	-18.66	-0.0246582	-18.56	-0.000733018	-18.66	0.00415039
							-18.46	-0.0812988	-18.56	0.0568848	-18.56	0.00317383	-18.46	0.00537109	-18.56	0.0202637	-18.46	0.026123	-18.56	-0.0129395	-18.46	-0.010498	-18.56	0.000244141
							-18.36	-0.071534	-18.46	0.0568848	-18.46	-0.0065918	-18.36	0.0151359	-18.46	0.010498	-18.36	0.0319816	-18.46	-0.0227051	-18.36	-0.00781327	-18.46	-0.00561523
							-18.26	-0.0715336	-18.36	0.0568848	-18.36	0.00317383	-18.26	0.0151364	-18.36	0.010498	-18.26	0.0183102	-18.36	-0.0227051	-18.26	0.00903285	-18.36	0.000244141
							-18.16	-0.0812988	-18.26	0.0568848	-18.26	0.00317383	-18.16	0.00537109	-18.26	0.000732422	-18.16	0.00268555	-18.26	-0.0227051	-18.16	-0.00537109	-18.26	0.0100098
							-18.06	-0.0793462	-18.16	0.0432129	-18.16	-0.0065918	-18.06	0.00732374	-18.16	-0.0090332	-18.06	0.0046382	-18.16	-0.0324707	-18.06	-0.0104985	-18.16	0.000244141
							-17.96	-0.0891113	-18.06	0.0490723	-18.06	-0.00463867	-17.96	-0.012207	-18.06	-0.0090332	-17.96	-0.00512695	-18.06	-0.0305176	-17.96	-0.0202637	-18.06	0.000244141
							-17.86	-0.0832524	-17.96	0.0393066	-17.96	-0.0163574	-17.86	-0.0161138	-17.96	-0.0187988	-17.86	-0.00903368	-17.96	-0.036377	-17.86	-0.0144048	-17.96	-0.00952148
							-17.76	-0.0891115	-17.86	0.045166	-17.86	-0.0202637	-17.76	-0.0219728	-17.86	-0.0227051	-17.76	-0.0168459	-17.86	-0.036377	-17.76	-0.0202639	-17.86	-0.00366211
							-17.66	-0.0891113	-17.76	0.0393066	-17.76	-0.026123	-17.66	-0.0336914	-17.76	-0.0285645	-17.66	-0.0266113	-17.76	-0.0324707	-17.66	-0.0300293	-17.76	-0.0192871
							-17.56	-0.0910648	-17.66	0.0393066	-17.66	-0.0358887	-17.56	-0.0336918	-17.66	-0.0285645	-17.56	-0.0266117	-17.66	-0.0422363	-17.56	-0.0300297	-17.66	-0.0192871
							-17.46	-0.0969238	-17.56	0.0393066	-17.56	-0.026123	-17.46	-0.0473633	-17.56	-0.0285645	-17.46	-0.0266113	-17.56	-0.052002	-17.46	-0.0397949	-17.56	-0.0192871
							-17.36	-0.0910652	-17.46	0.029541	-17.46	-0.0358887	-17.36	-0.0532234	-17.46	-0.0344238	-17.36	-0.0227059	-17.46	-0.0617676	-17.36	-0.0300301	-17.46	-0.0290527
							-17.26	-0.0949709	-17.36	0.0275879	-17.36	-0.0358887	-17.26	-0.0571291	-17.36	-0.0227051	-17.26	-0.0109866	-17.36	-0.0617676	-17.26	-0.0358889	-17.36	-0.0388184
							-17.16	-0.110595	-17.26	0.0236816	-17.26	-0.0437012	-17.16	-0.0688472	-17.26	-0.0383301	-17.16	-0.0266109	-17.26	-0.0656738	-17.16	-0.0515133	-17.26	-0.0427246
							-17.06	-0.114502	-17.16	0.00805664	-17.16	-0.0554199	-17.06	-0.0571291	-17.16	-0.0539551	-17.06	-0.0305178	-17.16	-0.0812988	-17.06	-0.0456545	-17.16	-0.0603027
							-16.96	-0.124268	-17.06	0.00415039	-17.06	-0.0495605	-16.96	-0.0629886	-17.06	-0.0539551	-16.96	-0.0422366	-17.06	-0.0852051	-16.96	-0.051514	-17.06	-0.064209
							-16.86	-0.124268	-16.96	-0.00170898	-16.96	-0.0554199	-16.86	-0.0727548	-16.96	-0.0598145	-16.86	-0.0402841	-16.96	-0.0812988	-16.86	-0.0449228	-16.96	-0.0700684
							-16.76	-0.128174	-16.86	0.000244141	-16.86	-0.0554199	-16.76	-0.0766604	-16.86	-0.0480957	-16.76	-0.0461428	-16.86	-0.0812988	-16.76	-0.0417483	-16.86	-0.0778809
							-16.66	-0.135987	-16.76	-0.00366211	-16.76	-0.0495605	-16.66	-0.0825198	-16.76	-0.052002	-16.66	-0.0461429	-16.76	-0.0852051	-16.66	-0.0476077	-16.76	-0.0720215
							-16.56	-0.120362	-16.66	0.000244141	-16.66	-0.0554199	-16.56	-0.0825199	-16.66	-0.0480957	-16.56	-0.0422367	-16.66	-0.0910645	-16.56	-0.0476078	-16.66	-0.0778809
							-16.46	-0.120362	-16.56	0.000244141	-16.56	-0.0554199	-16.46	-0.0825202	-16.56	-0.0480957	-16.46	-0.0461433	-16.56	-0.0910645	-16.46	-0.0378425	-16.56	-0.0681152
							-16.36	-0.110596	-16.46	0.0100098	-16.46	-0.0456543	-16.36	-0.0727547	-16.46	-0.0480957	-16.36	-0.0461434	-16.46	-0.0852051	-16.36	-0.0495613	-16.46	-0.0720215
							-16.26	-0.120362	-16.36	0.0100098	-16.36	-0.0358887	-16.26	-0.068848	-16.36	-0.0480957	-16.26	-0.0461429	-16.36	-0.0871582	-16.26	-0.035889	-16.36	-0.0778809
							-16.16	-0.110596	-16.26	0.00805664	-16.26	-0.0358887	-16.16	-0.062989	-16.26	-0.0480957	-16.16	-0.0480964	-16.26	-0.0812988	-16.16	-0.03003	-16.26	-0.079834
							-16.06	-0.108643	-16.16	0.00805664	-16.16	-0.0358887	-16.06	-0.0649419	-16.16	-0.0480957	-16.06	-0.0422368	-16.16	-0.0910645	-16.06	-0.018311	-16.16	-0.079834
							-15.96	-0.112549	-16.06	0.0100098	-16.06	-0.0280762	-15.96	-0.0708005	-16.06	-0.0402832	-15.96	-0.0500485	-16.06	-0.0793457	-15.96	-0.0319821	-16.06	-0.0739746
							-15.86	-0.098878	-15.96	-0.00366211	-15.96	-0.0339355	-15.86	-0.0610362	-15.96	-0.0617676	-15.86	-0.0461436	-15.96	-0.104736	-15.86	-0.0378428	-15.96	-0.0817871
							-15.76	-0.0988773	-15.86	0.0100098	-15.86	-0.0241699	-15.76	-0.0727543	-15.86	-0.0578613	-15.76	-0.046143	-15.86	-0.10083	-15.76	-0.0339359	-15.86	-0.0778809
							-15.66	-0.0988777	-15.76	0.0100098	-15.76	-0.0241699	-15.66	-0.0727547	-15.76	-0.0480957	-15.66	-0.0324714	-15.76	-0.10083	-15.66	-0.0280769	-15.76	-0.0778809
							-15.56	-0.102783	-15.66	0.0100098	-15.66	-0.0144043	-15.56	-0.0766604	-15.66	-0.0480957	-15.56	-0.0305178	-15.66	-0.0910645	-15.56	-0.0319827	-15.66	-0.0732422
							-15.46	-0.10669	-15.56	0.0100098	-15.56	-0.0222168	-15.46	-0.0825198	-15.56	-0.052002	-15.46	-0.0363773	-15.56	-0.0910645	-15.46	-0.0378421	-15.56	-0.0700684
							-15.36	-0.100831	-15.46	0.0197754	-15.46	-0.0319824	-15.36	-0.0727547	-15.46	-0.0578613	-15.36	-0.0363777	-15.46	-0.0910645	-15.36	-0.0397957	-15.46	-0.0778809
							-15.26	-0.10083	-15.36	0.0197754	-15.36	-0.0163574	-15.26	-0.0727543	-15.36	-0.0480957	-15.26	-0.0324711	-15.36	-0.0910645	-15.26	-0.0397953	-15.36	-0.0681152
							-15.16	-0.089113	-15.26	0.029541	-15.26	-0.0163574	-15.16	-0.0610368	-15.26	-0.0480957	-15.16	-0.0207536	-15.26	-0.098877	-15.16	-0.0241716	-15.26	-0.0681152
							-15.06	-0.0793461	-15.16	0.0334473	-15.16	0.00512695	-15.06	-0.0610355	-15.16	-0.036377	-15.06	-0.0363773	-15.16	-0.0715332	-15.06	-0.0183109	-15.16	-0.0563965
							-14.96	-0.0832524	-15.06	0.0354004	-15.06	0.00512695	-14.96	-0.0551762	-15.06	-0.0266113	-14.96	-0.0363774	-15.06	-0.0715332	-14.96	-0.00854537	-15.06	-0.0466309
							-14.86	-0.0891116	-14.96	0.0197754	-14.96	0.0109863	-14.86	-0.0629886	-14.96	-0.0305176	-14.86	-0.0266116	-14.96	-0.0656738	-14.86	-0.0183108	-14.96	-0.0563965
							-14.76	-0.0891117	-14.86	0.0197754	-14.86	0.00512695	-14.76	-0.0629887	-14.86	-0.036377	-14.76	-0.0266117	-14.86	-0.0812988	-14.76	-0.0183109	-14.86	-0.0563965
							-14.66	-0.0852058	-14.76	0.0197754	-14.76	0.00512695	-14.66	-0.0532234	-14.76	-0.0383301	-14.66	-0.0266121	-14.76	-0.0766602	-14.66	-0.014405	-14.76	-0.0563965
							-14.56	-0.0695805	-14.66	0.0197754	-14.66	0.0148926	-14.56	-0.053223	-14.66	-0.0383301	-14.56	-0.021973	-14.66	-0.0695801	-14.56	-0.0104984	-14.66	-0.0563965
							-14.46	-0.069581	-14.56	0.0178223	-14.56	0.0246582	-14.46	-0.0375986	-14.56	-0.0285645	-14.46	-0.0129403	-14.56	-0.0598145	-14.46	-0.00854582	-14.56	-0.0563965
							-14.36	-0.0695808	-14.46	0.0197754	-14.46	0.0266113	-14.36	-0.031739	-14.46	-0.0266113	-14.36	-0.0148933	-14.46	-0.067627	-14.36	-0.0124519	-14.46	-0.0563965
							-14.26	-0.0695805	-14.36	0.0197754	-14.36	0.0266113	-14.26	-0.021973	-14.36	-0.0168457	-14.26	-0.00512734	-14.36	-0.067627	-14.26	-0.0144047	-14.36	-0.0466309
							-14.16	-0.0598159	-14.26	0.0197754	-14.26	0.0266113	-14.16	-0.00830227	-14.26	-0.0168457	-14.16	0.00463718	-14.26	-0.0695801	-14.16	-0.00268704	-14.26	-0.0466309
							-14.06	-0.0500492	-14.16	0.0236816	-14.16	0.0461426	-14.06	-0.00244179	-14.16	-0.0012207	-14.06	0.00854453	-14.16	-0.0598145	-14.06	-0.00854531	-14.16	-0.0368652
							-13.96	-0.0461436	-14.06	0.029541	-14.06	0.0461426	-13.96	0.00732318	-14.06	-0.00708008	-13.96	0.0183095	-14.06	-0.0598145	-13.96	-0.000733465	-14.06	-0.0368652
							-13.86	-0.0266125	-13.96	0.0334473	-13.96	0.0480957	-13.86	0.0112293	-13.96	0.010498	-13.86	0.0144031	-13.96	-0.052002	-13.86	0.0109851	-13.96	-0.0192871
							-13.76	-0.0227054	-13.86	0.0393066	-13.86	0.0539551	-13.76	0.0151364	-13.86	0.0222168	-13.76	0.0124509	-13.86	-0.0441895	-13.76	0.00707978	-13.86	-0.00756836
							-13.66	-0.032471	-13.76	0.0517578	-13.76	0.052002	-13.66	0.00732392	-13.76	0.0202637	-13.66	0.0065915	-13.76	-0.0480957	-13.66	0.00122041	-13.76	-0.00952148
							-13.56	-0.0383305	-13.66	0.0412598	-13.66	0.0461426	-13.56	0.00732383	-13.66	0.0144043	-13.56	0.00463828	-13.66	-0.0480957	-13.56	0.0109859	-13.66	-0.0153809
							-13.46	-0.0285652	-13.56	0.0412598	-13.56	0.0461426	-13.46	0.00732347	-13.56	0.0124512	-13.46	0.0144036	-13.56	-0.0344238	-13.46	0.00121996	-13.56	-0.0153809
							-13.36	-0.0305183	-13.46	0.0412598	-13.46	0.0461426	-13.36	0.00732347	-13.46	0.0222168	-13.36	0.0144036	-13.46	-0.0285645	-13.36	0.00512621	-13.46	-0.017334
							-13.26	-0.0253912	-13.36	0.0412598	-13.36	0.0461426	-13.26	0.0261225	-13.36	0.0222168	-13.26	0.0156244	-13.36	-0.0187988	-13.26	0.0219721	-13.36	-0.017334
							-13.16	-0.0227053	-13.26	0.0463867	-13.26	0.0512695	-13.16	0.0249021	-13.26	0.0273438	-13.16	0.00659159	-13.26	-0.015625	-13.16	-0.00073263	-13.26	-0.012207
							-13.06	-0.0227055	-13.16	0.029541	-13.16	0.0422363	-13.06	0.024902	-13.16	0.0300293	-13.06	0.0124508	-13.16	-0.0187988	-13.06	0.00903283	-13.16	-0.0192871
							-12.96	-0.0109872	-13.06	0.0275879	-13.06	0.0324707	-12.96	0.0268546	-13.06	0.0300293	-12.96	0.0144034	-13.06	-0.0129395	-12.96	0.0148917	-13.06	-0.0192871
							-12.86	-0.020752	-12.96	0.029541	-12.96	0.0344238	-12.86	0.0268555	-12.96	0.0456543	-12.86	-0.00512695	-12.96	-0.0109863	-12.86	0.0109863	-12.96	-0.017334
							-12.76	-0.00122145	-12.86	0.0197754	-12.86	0.0246582	-12.76	0.0268547	-12.86	0.041748	-12.76	0.00463793	-12.86	-0.00708008	-12.76	0.0187981	-12.86	-0.0270996
							-12.66	-0.0051274	-12.76	0.0334473	-12.76	0.0344238	-12.66	0.0327144	-12.76	0.0515137	-12.66	-0.00122115	-12.76	-0.0012207	-12.66	0.0148921	-12.76	-0.00756836
							-12.56	-0.0109865	-12.66	0.0354004	-12.66	0.0305176	-12.56	0.0249022	-12.66	0.0476074	-12.56	-0.00708023	-12.66	-0.00512695	-12.56	0.00903305	-12.66	-0.00756836
							-12.46	0.0026848	-12.56	0.029541	-12.56	0.0246582	-12.46	0.015136	-12.56	0.041748	-12.46	-0.00708082	-12.56	-0.0012207	-12.46	0.0187981	-12.56	-0.00952148
							-12.36	0.00463822	-12.46	0.029541	-12.46	0.0227051	-12.36	0.01123	-12.46	0.0397949	-12.36	-0.0109868	-12.46	-0.0090332	-12.36	0.0148921	-12.46	0.000244141
							-12.26	0.00854477	-12.36	0.029541	-12.36	0.0285645	-12.26	0.0151366	-12.36	0.0456543	-12.26	-0.00317398	-12.36	-0.00708008	-12.26	0.00903305	-12.36	-0.00366211
							-12.16	-0.0012207	-12.26	0.0275879	-12.26	0.0187988	-12.16	0.0151367	-12.26	0.0397949	-12.16	-0.00708008	-12.26	-0.0168457	-12.16	-0.0065918	-12.26	-0.00952148
							-12.06	0.0104976	-12.16	0.0178223	-12.16	-0.00268555	-12.06	0.0170894	-12.16	0.0202637	-12.06	-0.0051274	-12.16	-0.0285645	-12.06	0.00122026	-12.16	-0.0192871
							-11.96	0.0202629	-12.06	0.0236816	-12.06	0.00512695	-11.96	0.0170891	-12.06	0.0222168	-11.96	-0.0051277	-12.06	-0.020752	-11.96	0.0109856	-12.06	-0.017334
							-11.86	0.0202629	-11.96	0.0197754	-11.96	0.00512695	-11.86	0.0268547	-11.96	0.0222168	-11.86	-0.0051277	-11.96	-0.0109863	-11.86	0.00903246	-11.96	-0.017334
							-11.76	0.0183102	-11.86	0.0197754	-11.86	0.00512695	-11.76	0.0170895	-11.86	0.0222168	-11.76	-0.00708045	-11.86	-0.020752	-11.76	0.00903283	-11.86	-0.017334
							-11.66	0.0280754	-11.76	0.0197754	-11.76	0.00512695	-11.66	0.0268547	-11.76	0.0222168	-11.66	0.0026848	-11.76	-0.0109863	-11.66	0.00903246	-11.76	-0.0134277
							-11.56	0.0241697	-11.66	0.0100098	-11.66	0.0148926	-11.56	0.0256345	-11.66	0.026123	-11.56	-0.00122093	-11.66	-0.0109863	-11.56	0.00512673	-11.66	-0.00756836
							-11.46	0.00854537	-11.56	0.0158691	-11.56	0.0109863	-11.46	0.0170903	-11.56	0.026123	-11.46	-0.0168453	-11.56	-0.0148926	-11.46	-0.0202632	-11.56	-0.0134277
							-11.36	0.00854418	-11.46	-0.00756836	-11.46	-0.0065918	-11.36	0.0170891	-11.46	0.010498	-11.36	-0.00317457	-11.46	-0.0168457	-11.36	-0.0156257	-11.46	-0.0290527
							-11.26	0.0183102	-11.36	-0.00170898	-11.36	-0.0065918	-11.26	0.0268551	-11.36	0.0202637	-11.26	0.00268517	-11.36	-0.0129395	-11.26	-0.00854529	-11.36	-0.0153809
							-11.16	0.0202628	-11.26	-0.00170898	-11.26	-0.0163574	-11.16	0.0190421	-11.26	0.0202637	-11.16	0.0144034	-11.26	-0.00317383	-11.16	-0.00854582	-11.26	-0.0192871
							-11.06	0.0202633	-11.16	0.000244141	-11.16	-0.0144043	-11.06	0.0288082	-11.16	0.0319824	-11.06	0.0104977	-11.16	-0.0012207	-11.06	-0.00854529	-11.16	-0.00756836
							-10.96	0.0202629	-11.06	-0.00561523	-11.06	-0.010498	-10.96	0.0288078	-11.06	0.026123	-10.96	0.00463793	-11.06	0.00268555	-10.96	0.00121996	-11.06	-0.00756836
							-10.86	0.00659209	-10.96	0.000244141	-10.96	-0.00854492	-10.86	0.0288089	-10.96	0.0319824	-10.86	-0.00903291	-10.96	0.0183105	-10.86	-0.0222165	-10.96	-0.00756836
							-10.76	0.0124507	-10.86	-0.0153809	-10.86	-0.0144043	-10.76	0.0346674	-10.86	0.0183105	-10.76	-0.00122122	-10.86	0.00463867	-10.76	-0.00854544	-10.86	-0.017334
							-10.66	0.00854492	-10.76	-0.0212402	-10.76	-0.00463867	-10.66	0.0112305	-10.76	0.0222168	-10.66	-0.0109863	-10.76	0.00854492	-10.66	-0.0183105	-10.76	-0.00756836
							-10.56	0.0183098	-10.66	-0.017334	-10.66	-0.00463867	-10.56	0.0268547	-10.66	0.010498	-10.56	0.00659105	-10.66	-0.0012207	-10.56	-0.0131843	-10.66	-0.00756836
							-10.46	0.0183105	-10.56	-0.00170898	-10.56	0.00317383	-10.46	0.0268555	-10.56	0.0300293	-10.46	0.00268555	-10.56	0.0183105	-10.46	-0.0202637	-10.56	0.000244141
							-10.36	0.0183098	-10.46	-0.0114746	-10.46	-0.0065918	-10.36	0.0268547	-10.46	0.0202637	-10.36	0.0026848	-10.46	0.0131836	-10.36	-0.0202644	-10.46	-0.00952148
							-10.26	0.0280758	-10.36	-0.0114746	-10.36	-0.0065918	-10.26	0.0268551	-10.36	0.010498	-10.26	0.00268517	-10.36	0.0300293	-10.26	-0.020264	-10.36	0.00415039
							-10.16	0.0183105	-10.26	-0.0114746	-10.26	0.00317383	-10.16	0.0170898	-10.26	0.010498	-10.16	-0.00708008	-10.26	0.0300293	-10.16	-0.0202637	-10.26	0.0100098
							-10.06	0.0163571	-10.16	-0.0212402	-10.16	-0.0065918	-10.06	0.0151364	-10.16	0.00537109	-10.06	0.000732124	-10.16	0.0222168	-10.06	-0.0124515	-10.16	0.000244141
							-9.96001	0.0202634	-10.06	-0.0134277	-10.06	-0.00854492	-9.96001	-0.000488579	-10.06	0.010498	-9.96001	-0.00512725	-10.06	0.0358887	-9.96001	-0.00854522	-10.06	0.00805664
							-9.86001	0.0104973	-9.96	-0.0212402	-9.96	-0.0144043	-9.86001	-0.000489026	-9.96	0.00463867	-9.86001	-0.00903395	-9.96	0.0300293	-9.86001	-0.00854567	-9.96	0.00219727
							-9.76001	0.0202633	-9.86	-0.017334	-9.86	-0.0144043	-9.76001	-0.00244178	-9.86	0.00268555	-9.76001	-0.0109867	-9.86	0.0397949	-9.76001	-0.0104984	-9.86	0.00683594
							-9.66001	0.0183098	-9.76	-0.0114746	-9.76	-0.0144043	-9.66001	-0.00244215	-9.76	0.00268555	-9.66001	0.000731677	-9.76	0.0437012	-9.66001	-0.000733167	-9.76	0.019043
							-9.56001	0.00463867	-9.66	-0.0114746	-9.66	-0.0163574	-9.56001	-0.00830078	-9.66	0.0065918	-9.56001	-0.0148926	-9.66	0.0495605	-9.56001	-0.010498	-9.66	0.0119629
							-9.46001	0.0026848	-9.56	-0.0212402	-9.56	-0.0222168	-9.46001	-0.00244215	-9.56	0.00268555	-9.46001	-0.0168464	-9.56	0.0397949	-9.46001	-0.0104988	-9.56	0.0119629
							-9.36001	0.0183098	-9.46	-0.0212402	-9.46	-0.0065918	-9.36001	-0.00244215	-9.46	0.00268555	-9.36001	-0.00708082	-9.46	0.0397949	-9.36001	-0.0104988	-9.46	0.0119629
							-9.26001	0.0183102	-9.36	-0.0212402	-9.36	-0.0065918	-9.26001	-0.00244178	-9.36	0.00268555	-9.26001	-0.00708045	-9.36	0.0397949	-9.26001	-0.000732794	-9.36	0.0100098
							-9.16001	0.00463897	-9.26	-0.0212402	-9.26	-0.0065918	-9.16001	-0.016113	-9.26	-0.00708008	-9.16001	-0.010986	-9.26	0.0397949	-9.16001	-0.00463837	-9.26	0.0100098
							-9.06001	0.000732198	-9.16	-0.0251465	-9.16	-0.010498	-9.06001	-0.0161135	-9.16	-0.020752	-9.06001	-0.0148928	-9.16	0.0280762	-9.06001	-0.00854515	-9.16	-0.00366211
							-8.96001	0.000731677	-9.06	-0.0290527	-9.06	-0.0144043	-8.96001	-0.0122078	-9.06	-0.0266113	-8.96001	-0.0148933	-9.06	0.0300293	-8.96001	-0.0124519	-9.06	-0.00756836
							-8.86001	-0.0090332	-8.96	-0.0407715	-8.96	-0.00463867	-8.86001	-0.0180664	-8.96	-0.0129395	-8.86001	-0.0148926	-8.96	0.0202637	-8.86001	-0.0144043	-8.96	-0.00756836
							-8.76001	-0.00903358	-8.86	-0.0505371	-8.86	-0.0144043	-8.76001	-0.0122074	-8.86	-0.0266113	-8.76001	-0.014893	-8.86	0.0202637	-8.76001	-0.0124515	-8.86	-0.00756836
							-8.66001	-0.014893	-8.76	-0.0407715	-8.76	-0.010498	-8.66001	-0.0161137	-8.76	-0.0266113	-8.66001	-0.00903365	-8.76	0.0202637	-8.66001	-0.0222172	-8.76	-0.017334
							-8.56001	-0.016846	-8.66	-0.0407715	-8.66	0.0012207	-8.56001	-0.0180667	-8.66	-0.0305176	-8.56001	-0.0109866	-8.66	0.0163574	-8.56001	-0.0144046	-8.66	-0.0114746
							-8.46001	-0.0200197	-8.56	-0.0407715	-8.56	-0.000732422	-8.46001	-0.0258791	-8.56	-0.0324707	-8.46001	-0.018799	-8.56	0.010498	-8.46001	-0.0241701	-8.56	-0.0134277
							-8.36001	-0.0187991	-8.46	-0.0446777	-8.46	-0.00854492	-8.36001	-0.0317386	-8.46	-0.0402832	-8.36001	-0.0246585	-8.46	-0.00317383	-8.36001	-0.0300296	-8.46	-0.0212402
							-8.26001	-0.0187988	-8.36	-0.0563965	-8.36	-0.0163574	-8.26001	-0.0415039	-8.36	-0.0461426	-8.26001	-0.0402832	-8.36	0.000732422	-8.26001	-0.0495605	-8.36	-0.0126953
							-8.16001	-0.00903469	-8.26	-0.0603027	-8.26	-0.026123	-8.16001	-0.0219741	-8.26	-0.0461426	-8.16001	-0.0227066	-8.26	-0.0090332	-8.16001	-0.0300308	-8.26	-0.017334
							-8.06001	-0.00708053	-8.16	-0.0407715	-8.16	-0.0163574	-8.06001	-0.0219731	-8.16	-0.0344238	-8.06001	-0.014893	-8.16	0.00268555	-8.06001	-0.018311	-8.16	0.00219727
							-7.96001	0.0026848	-8.06	-0.0407715	-8.06	-0.00463867	-7.96001	-0.0180672	-8.06	-0.0266113	-7.96001	-0.0051277	-8.06	0.0202637	-7.96001	-0.0183113	-8.06	0.013916
							-7.86001	0.0026848	-7.96	-0.0407715	-7.96	-0.00463867	-7.86001	-0.00244215	-7.96	-0.0168457	-7.86001	-0.0051277	-7.96	0.0300293	-7.86001	-0.0183113	-7.96	0.00927734
							-7.76001	-0.00195332	-7.86	-0.0310059	-7.86	-0.000732422	-7.76001	-0.00708027	-7.86	-0.0168457	-7.76001	-0.00976582	-7.86	0.0300293	-7.76001	-0.0131838	-7.86	0.00219727
							-7.66001	-0.00903267	-7.76	-0.0356445	-7.76	-0.00341797	-7.66001	-0.0239252	-7.76	-0.0214844	-7.66001	-0.0168452	-7.76	0.0351563	-7.66001	-0.0300288	-7.76	0.00732422
							-7.56001	-0.00122145	-7.66	-0.0427246	-7.66	-0.026123	-7.56001	-0.0141609	-7.66	-0.0344238	-7.56001	-0.00708082	-7.66	0.0183105	-7.56001	-0.0319832	-7.66	-0.00952148
							-7.46001	-0.00122145	-7.56	-0.032959	-7.56	-0.0124512	-7.46001	-0.0141609	-7.56	-0.0090332	-7.46001	-0.00708082	-7.56	0.0280762	-7.46001	-0.0222175	-7.56	0.000244141
							-7.36001	-0.00122145	-7.46	-0.032959	-7.46	-0.00854492	-7.36001	-0.0141609	-7.46	-0.0090332	-7.36001	-0.00708082	-7.46	0.0280762	-7.36001	-0.0183113	-7.46	0.0100098
							-7.26001	-0.00122108	-7.36	-0.032959	-7.36	-0.00854492	-7.26001	-0.0102543	-7.36	-0.0090332	-7.26001	-0.0031742	-7.36	0.0280762	-7.26001	-0.00268592	-7.36	0.0100098
							-7.16001	-0.0109863	-7.26	-0.0231934	-7.26	-0.00854492	-7.16001	-0.00439453	-7.26	-0.0090332	-7.16001	-0.0090332	-7.26	0.0280762	-7.16001	-0.0124512	-7.26	0.0100098
							-7.06001	-0.00903365	-7.16	-0.032959	-7.16	-0.0183105	-7.06001	-0.00244185	-7.16	-0.020752	-7.06001	-0.00708053	-7.16	0.0183105	-7.06001	-0.000732869	-7.16	0.0100098
							-6.96001	0.000731677	-7.06	-0.0310059	-7.06	-0.0163574	-6.96001	-0.00439528	-7.06	-0.0090332	-6.96001	0.0026848	-7.06	0.0183105	-6.96001	-0.000733167	-7.06	0.0119629
							-6.86001	0.0104973	-6.96	-0.0212402	-6.96	-0.0163574	-6.86001	-0.00439528	-6.96	-0.0090332	-6.86001	0.0124504	-6.96	0.0183105	-6.86001	-0.000733167	-6.96	0.0217285
							-6.76001	0.0104977	-6.86	-0.0185547	-6.86	-0.0163574	-6.76001	-0.0043949	-6.86	-0.0090332	-6.76001	0.0124508	-6.86	0.0183105	-6.76001	0.00903283	-6.86	0.0361328
							-6.66001	0.0144043	-6.76	-0.00634766	-6.76	-0.0163574	-6.66001	-0.0141602	-6.76	-0.0090332	-6.66001	0.00268555	-6.76	0.0183105	-6.66001	-0.000732422	-6.76	0.0412598
							-6.56001	0.0202633	-6.66	-0.0231934	-6.66	-0.0280762	-6.56001	-0.0141605	-6.66	-0.0187988	-6.56001	0.0124508	-6.66	0.00854492	-6.56001	0.00903283	-6.66	0.0314941
							-6.46001	0.0183098	-6.56	-0.0134277	-6.56	-0.0280762	-6.46001	-0.0141609	-6.56	-0.0129395	-6.46001	0.0026848	-6.56	0.00854492	-6.46001	0.00512621	-6.56	0.0412598
							-6.36001	0.0183098	-6.46	-0.00366211	-6.46	-0.0280762	-6.36001	-0.0141609	-6.46	-0.0148926	-6.36001	0.0124504	-6.46	-0.0012207	-6.36001	0.0187981	-6.46	0.0412598
							-6.26001	0.0280758	-6.36	-0.00366211	-6.36	-0.0280762	-6.26001	-0.0102543	-6.36	-0.0090332	-6.26001	0.0124508	-6.36	0.00854492	-6.26001	0.0187984	-6.36	0.0412598
							-6.16001	0.039794	-6.26	0.000976563	-6.26	-0.0280762	-6.16001	0.00732332	-6.26	-0.0187988	-6.16001	0.0144034	-6.26	0.0065918	-6.16001	0.0305167	-6.26	0.0510254
							-6.06001	0.0397945	-6.16	0.00537109	-6.16	-0.026123	-6.06001	0.00537071	-6.16	-0.00708008	-6.06001	0.0241695	-6.16	0.0124512	-6.06001	0.0305172	-6.16	0.0483398
							-5.96001	0.0397942	-6.06	-0.00170898	-6.06	-0.0163574	-5.96001	0.00537035	-6.06	-0.0090332	-5.96001	0.0241692	-6.06	0.0280762	-5.96001	0.0402825	-6.06	0.0510254
							-5.86001	0.0437004	-5.96	0.00805664	-5.96	-0.026123	-5.86001	0.00537035	-5.96	-0.0090332	-5.86001	0.0339348	-5.96	0.0280762	-5.86001	0.0402825	-5.96	0.0556641
							-5.76001	0.0397949	-5.86	0.0224609	-5.86	-0.026123	-5.76001	-0.0141602	-5.86	0.000732422	-5.76001	0.0222168	-5.86	0.0183105	-5.76001	0.0402832	-5.86	0.0627441
							-5.66001	0.0495598	-5.76	0.0197754	-5.76	-0.0378418	-5.66001	-0.000489026	-5.76	-0.0187988	-5.66001	0.0222161	-5.76	0.00854492	-5.66001	0.0500481	-5.76	0.0581055
							-5.56001	0.0397949	-5.66	0.0197754	-5.66	-0.0378418	-5.56001	-0.00439453	-5.66	-0.0090332	-5.56001	0.0222168	-5.66	0.0183105	-5.56001	0.0383301	-5.66	0.0510254
							-5.46001	0.0397942	-5.56	0.0100098	-5.56	-0.0437012	-5.46001	0.00537035	-5.56	-0.0187988	-5.46001	0.0222161	-5.56	0.00854492	-5.46001	0.0383293	-5.56	0.0393066
							-5.36001	0.0397942	-5.46	0.0197754	-5.46	-0.0280762	-5.36001	0.00537035	-5.46	-0.0187988	-5.36001	0.0319817	-5.46	0.00854492	-5.36001	0.0383293	-5.46	0.0490723
							-5.26001	0.0581044	-5.36	0.0178223	-5.36	-0.0280762	-5.26001	0.0100087	-5.36	-0.0187988	-5.26001	0.03662	-5.36	0.00854492	-5.26001	0.0429676	-5.36	0.045166
							-5.16	0.0664063	-5.26	0.0322266	-5.26	-0.0136719	-5.16	0.0124512	-5.26	-0.0141602	-5.16	0.0507813	-5.26	0.0112305	-5.16	0.0512695	-5.26	0.0380859
							-5.06001	0.0593267	-5.16	0.0405273	-5.16	-0.00927734	-5.06001	0.000244677	-5.16	0	-5.06001	0.0339361	-5.16	0.0195313	-5.06001	0.0461431	-5.16	0.0483398
							-4.96001	0.0690911	-5.06	0.0393066	-5.06	-0.0222168	-4.96001	0.00732347	-5.06	-0.0187988	-4.96001	0.0378411	-5.06	0.0183105	-4.96001	0.0402825	-5.06	0.0314941
							-4.86001	0.0729973	-4.96	0.0393066	-4.96	-0.0065918	-4.86001	0.0112297	-4.96	-0.0090332	-4.86001	0.0437004	-4.96	0.0222168	-4.86001	0.0539543	-4.96	0.0412598
							-4.76001	0.0749507	-4.86	0.0393066	-4.86	-0.0065918	-4.76001	0.0131831	-4.86	-0.00512695	-4.76001	0.0437007	-4.86	0.0280762	-4.76001	0.0559078	-4.86	0.0412598
							-4.66	0.0690918	-4.76	0.0354004	-4.76	-0.010498	-4.66	0.00732422	-4.76	0.0065918	-4.66	0.0378418	-4.76	0.0339355	-4.66	0.0546875	-4.76	0.0471191
							-4.56001	0.0690911	-4.66	0.0432129	-4.66	-0.0183105	-4.56001	0.0170891	-4.66	0.000732422	-4.56001	0.0319817	-4.66	0.0378418	-4.56001	0.0598137	-4.66	0.0510254
							-4.46001	0.0729973	-4.56	0.0588379	-4.56	-0.00854492	-4.46001	0.0209953	-4.56	0.000732422	-4.46001	0.0417473	-4.56	0.0378418	-4.46001	0.0734856	-4.56	0.0654297
							-4.36001	0.0886216	-4.46	0.0588379	-4.46	-0.00854492	-4.36001	0.026854	-4.46	0.00463867	-4.36001	0.0515122	-4.46	0.0378418	-4.36001	0.0988755	-4.46	0.0725098
							-4.26001	0.0905753	-4.36	0.0686035	-4.36	0.00585938	-4.26001	0.0424796	-4.36	0.0202637	-4.26001	0.0534659	-4.36	0.0515137	-4.26001	0.100829	-4.36	0.0705566
							-4.16	0.0925293	-4.26	0.0842285	-4.26	0.0148926	-4.16	0.0366211	-4.26	0.0222168	-4.16	0.0476074	-4.26	0.0593262	-4.16	0.10083	-4.26	0.0725098
							-4.06001	0.088623	-4.16	0.0900879	-4.16	0.00512695	-4.06001	0.0307617	-4.16	0.0222168	-4.06001	0.0437012	-4.16	0.0476074	-4.06001	0.10083	-4.16	0.0725098
							-3.96001	0.0651851	-4.06	0.0783691	-4.06	-0.00463867	-3.96001	0.0229488	-4.06	0.010498	-3.96001	0.0280757	-4.06	0.0476074	-3.96001	0.0969234	-4.06	0.0627441
							-3.86001	0.0632311	-3.96	0.0744629	-3.96	-0.00854492	-3.86001	0.0209948	-3.96	-0.00317383	-3.86001	0.030028	-3.96	0.0339355	-3.86001	0.0852037	-3.96	0.0588379
							-3.76001	0.071043	-3.86	0.0725098	-3.86	-0.0124512	-3.76001	0.0249004	-3.86	-0.00512695	-3.76001	0.0515117	-3.86	0.0319824	-3.76001	0.0891094	-3.86	0.0568848
							-3.66	0.0788574	-3.76	0.0783691	-3.76	-0.0065918	-3.66	0.0307617	-3.76	0.000732422	-3.66	0.0534668	-3.76	0.0378418	-3.66	0.0949707	-3.76	0.0725098
							-3.56001	0.0639641	-3.66	0.0803223	-3.66	0.00512695	-3.56001	0.0170891	-3.66	0.0124512	-3.56001	0.0534661	-3.66	0.0378418	-3.56001	0.100829	-3.66	0.0725098
							-3.46001	0.0671375	-3.56	0.0725098	-3.56	-0.00927734	-3.46001	0.0170887	-3.56	0.0163574	-3.46001	0.0534656	-3.56	0.0327148	-3.46001	0.0969226	-3.56	0.0666504
							-3.36001	0.0632311	-3.46	0.0842285	-3.46	-0.0202637	-3.36001	0.0151353	-3.46	0.0065918	-3.36001	0.0651842	-3.46	0.0358887	-3.36001	0.0949693	-3.46	0.0686035
							-3.26001	0.0690898	-3.36	0.0861816	-3.36	-0.0241699	-3.26001	0.019041	-3.36	0.00463867	-3.26001	0.0808086	-3.36	0.0339355	-3.26001	0.102781	-3.36	0.0666504
							-3.16	0.0847168	-3.26	0.0979004	-3.26	-0.00854492	-3.16	0.0229492	-3.26	0.0202637	-3.16	0.102295	-3.26	0.0378418	-3.16	0.120361	-3.26	0.0666504
							-3.06001	0.0808091	-3.16	0.109619	-3.16	0.0078125	-3.06001	0.0209946	-3.16	0.0378418	-3.06001	0.112059	-3.16	0.0593262	-3.06001	0.12036	-3.16	0.076416
							-2.96001	0.072997	-3.06	0.121338	-3.06	0.0246582	-2.96001	0.0288075	-3.06	0.0339355	-2.96001	0.115966	-3.06	0.0632324	-2.96001	0.124267	-3.06	0.092041
							-2.86001	0.0788558	-2.96	0.131104	-2.96	0.0141602	-2.86001	0.0405257	-2.96	0.0534668	-2.86001	0.117918	-2.96	0.072998	-2.86001	0.122313	-2.96	0.0861816
							-2.76001	0.0593269	-2.86	0.133057	-2.86	0.0117188	-2.76001	0.00537187	-2.86	0.0456543	-2.76001	0.0983894	-2.86	0.0847168	-2.76001	0.0949715	-2.86	0.0881348
							-2.66	0.0651855	-2.76	0.10376	-2.76	0.00317383	-2.66	0.00219727	-2.76	0.0209961	-2.66	0.106934	-2.76	0.0554199	-2.66	0.0754395	-2.76	0.0510254
							-2.56001	0.0690906	-2.66	0.092041	-2.66	0.00512695	-2.56001	0.0170887	-2.66	0.0280762	-2.56001	0.114012	-2.66	0.0495605	-2.56001	0.071532	-2.66	0.0627441
							-2.46001	0.0925267	-2.56	0.0939941	-2.56	0.00512695	-2.46001	0.0307592	-2.56	0.0378418	-2.46001	0.127683	-2.56	0.0495605	-2.46001	0.0812963	-2.56	0.0588379
							-2.36001	0.0964338	-2.46	0.112305	-2.46	0.0305176	-2.36001	0.0346662	-2.46	0.0651855	-2.36001	0.137449	-2.46	0.0690918	-2.36001	0.0832502	-2.46	0.0646973
							-2.26001	0.0983866	-2.36	0.113525	-2.36	0.0539551	-2.26001	0.0151346	-2.36	0.0651855	-2.26001	0.127683	-2.36	0.0612793	-2.26001	0.0546854	-2.36	0.0646973
							-2.16	0.115967	-2.26	0.113525	-2.26	0.067627	-2.16	0.0307617	-2.26	0.0671387	-2.16	0.151123	-2.26	0.072998	-2.16	0.0539551	-2.26	0.0627441
							-2.06001	0.110105	-2.16	0.107666	-2.16	0.0644531	-2.06001	0.0476048	-2.16	0.0944824	-2.06001	0.158201	-2.16	0.0632324	-2.06001	0.0629857	-2.16	0.0744629
							-1.96001	0.10034	-2.06	0.114746	-2.06	0.0668945	-1.96001	0.0705553	-2.06	0.123047	-1.96001	0.133544	-2.06	0.0605469	-1.96001	0.0793443	-2.06	0.0678711
							-1.86001	0.125731	-1.96	0.12915	-1.96	0.0637207	-1.86001	0.138182	-1.96	0.114014	-1.86001	0.202635	-1.96	0.0593262	-1.86001	0.134032	-1.96	0.0510254
							-1.76001	0.12964	-1.86	0.172119	-1.86	0.0695801	-1.76001	0.15967	-1.86	0.161621	-1.76001	0.221437	-1.86	0.0534668	-1.76001	0.138674	-1.86	0.0646973
							-1.66	0.111328	-1.76	0.174805	-1.76	0.0754395	-1.66	0.177246	-1.76	0.176514	-1.66	0.212891	-1.76	0.0632324	-1.66	0.141113	-1.76	0.0830078
							-1.56001	0.104985	-1.66	0.158936	-1.66	0.0786133	-1.56001	0.185063	-1.66	0.191406	-1.56001	0.251469	-1.66	0.0593262	-1.56001	0.138676	-1.66	0.0776367
							-1.46001	0.117925	-1.56	0.0998535	-1.56	0.0878906	-1.46001	0.210454	-1.56	0.192871	-1.46001	0.262456	-1.56	0.0678711	-1.46001	0.192632	-1.56	0.0810547
							-1.36001	0.158943	-1.46	0.0822754	-1.46	0.0969238	-1.36001	0.231941	-1.46	0.199951	-1.36001	0.269538	-1.46	0.0644531	-1.36001	0.225105	-1.46	0.0822754
							-1.26001	0.181161	-1.36	0.174805	-1.36	0.104736	-1.26001	0.234628	-1.36	0.215576	-1.26001	0.257333	-1.36	0.072998	-1.26001	0.234384	-1.36	0.114746
							-1.16	0.219482	-1.26	0.2771	-1.26	0.120361	-1.16	0.248779	-1.26	0.184326	-1.16	0.216797	-1.26	0.103027	-1.16	0.199707	-1.26	0.110352
							-1.06001	0.24952	-1.16	0.389648	-1.16	0.122314	-1.06001	0.293953	-1.16	0.197998	-1.06001	0.195565	-1.16	0.0957031	-1.06001	0.192147	-1.16	0.11084
							-0.960007	0.26759	-1.06	0.514404	-1.06	0.0878906	-0.960007	0.270276	-1.06	0.190918	-0.960007	0.193371	-1.06	0.097168	-0.960007	0.178235	-1.06	0.0849609
							-0.860008	0.267102	-0.959999	0.594482	-0.959999	0.11377	-0.860008	0.276868	-0.959999	0.201172	-0.860008	0.138684	-0.959999	0.114014	-0.860008	0.174329	-0.959999	0.105713
							-0.76001	0.340586	-0.860001	0.505371	-0.860001	0.0871582	-0.76001	0.266367	-0.860001	0.157715	-0.76001	0.0925391	-0.860001	0.115967	-0.76001	0.19459	-0.860001	0.101074
							-0.660004	0.295654	-0.760002	0.470947	-0.760002	0.083252	-0.660004	0.050293	-0.760002	0.160889	-0.660004	-0.0375977	-0.760002	0.147217	-0.660004	0.0285645	-0.760002	0.0803223
							-0.560005	0.372544	-0.660004	0.368896	-0.660004	0.0371094	-0.560005	0.104966	-0.660004	0.0690918	-0.560005	0.0854346	-0.660004	0.169434	-0.560005	0.111314	-0.660004	0.00488281
							-0.460007	0.321768	-0.559998	0.474854	-0.559998	0.0559082	-0.460007	-0.00538039	-0.559998	0.165527	-0.460007	0.0231841	-0.559998	0.156982	-0.460007	0.0461333	-0.559998	0.125244
							-0.360008	0.269031	-0.459999	0.372314	-0.459999	-0.0324707	-0.360008	0.160144	-0.459999	0.147949	-0.360008	0.0795774	-0.459999	0.0803223	-0.360008	0.197986	-0.459999	0.0837402
							-0.26001	0.230956	-0.360001	0.264404	-0.360001	0.00756836	-0.26001	-0.951173	-0.360001	0.0874023	-0.26001	-0.0527355	-0.360001	0.0812988	-0.26001	-0.0524913	-0.360001	0.118896
							-0.160004	-6.26587	-0.260002	0.317139	-0.260002	0.172363	-0.160004	-7.64331	-0.260002	-0.0722656	-0.160004	-3.55615	-0.260002	0.0344238	-0.160004	-3.69116	-0.260002	-0.166748
							-0.0600052	-14.1049	-0.160004	-3.23486	-0.160004	-0.514404	-0.0600052	-6.2087	-0.160004	-2.16284	-0.0600052	-2.77095	-0.160004	-0.286621	-0.0600052	-3.36446	-0.160004	-3.54419
							0.0399933	-14.3324	-0.0599976	-7.39697	-0.0599976	-2.75635	0.0399933	-0.0354862	-0.0599976	-2.80273	0.0399933	0.853674	-0.0599976	-0.161865	0.0399933	0.557531	-0.0599976	-3.34009
							0.139992	-10.6698	0.0400009	-7.38721	0.0400009	-3.93042	0.139992	1.8802	0.0400009	-0.333252	0.139992	2.08968	0.0400009	0.329346	0.139992	2.30647	0.0400009	0.0126953
							0.23999	-8.07231	0.139999	-5.0415	0.139999	-3.48999	0.23999	1.59737	0.139999	1.0188	0.23999	1.72701	0.139999	0.482422	0.23999	1.69356	0.139999	1.71606
							0.339996	-6.08203	0.239998	-3.92139	0.239998	-2.58594	0.339996	0.922363	0.239998	0.579834	0.339996	0.970459	0.239998	0.610107	0.339996	0.980713	0.239998	1.00903
							0.439995	-3.93348	0.339996	-2.97729	0.339996	-2.17603	0.439995	0.848499	0.339996	0.0515137	0.439995	0.844837	0.339996	0.170654	0.439995	0.77599	0.339996	0.714111
							0.539993	-2.21012	0.440002	-1.99854	0.440002	-1.56055	0.539993	0.563073	0.440002	0.240967	0.539993	0.50985	0.440002	-0.0876465	0.539993	0.205407	0.440002	0.550293
							0.639992	-0.797053	0.540001	-1.03052	0.540001	-0.991943	0.639992	0.535711	0.540001	0.106201	0.639992	0.154119	0.540001	-0.0754395	0.639992	0.107	0.540001	0.405518
							0.73999	0.227342	0.639999	-0.274902	0.639999	-0.645752	0.73999	0.381151	0.639999	-0.0715332	0.73999	0.075731	0.639999	-0.159912	0.73999	0.126024	0.639999	0.210693
							0.839996	0.955811	0.739998	0.495117	0.739998	-0.263916	0.839996	0.349121	0.739998	-0.16748	0.839996	0.160889	0.739998	-0.258301	0.839996	0.10791	0.739998	-0.0466309
							0.939995	1.55252	0.839996	0.761475	0.839996	0.0717773	0.939995	0.231959	0.839996	-0.0664063	0.939995	0.00930321	0.839996	-0.0634766	0.939995	-0.171849	0.839996	0.12915
							1.03999	2.20265	0.940002	1.12036	0.940002	0.286377	1.03999	0.253429	0.940002	-0.074707	1.03999	0.00855586	0.940002	-0.120361	1.03999	-0.160145	0.940002	0.112305
							1.13999	2.73512	1.04	1.45947	1.04	0.602783	1.13999	0.400646	1.04	-0.00439453	1.13999	-0.0754278	1.04	-0.231689	1.13999	-0.187488	1.04	-0.0576172
							1.23999	3.33472	1.14	1.62329	1.14	0.760986	1.23999	0.478032	1.14	0.0593262	1.23999	-0.11645	1.14	-0.30127	1.23999	-0.15185	1.14	-0.0778809
							1.34	3.84375	1.24	1.97095	1.24	1.02197	1.34	0.626465	1.24	0.162109	1.34	-0.0852051	1.24	-0.268799	1.34	-0.119141	1.24	-0.0661621
							1.43999	4.29371	1.34	2.26587	1.34	1.1438	1.43999	0.680425	1.34	0.235107	1.43999	-0.0832472	1.34	-0.247314	1.43999	-0.128413	1.34	-0.0532227
							1.53999	4.57178	1.44	2.58936	1.44	1.2395	1.53999	0.715089	1.44	0.184326	1.53999	-0.059081	1.44	-0.267578	1.53999	-0.138671	1.44	-0.0563965
							1.63999	4.86987	1.54	2.84277	1.54	1.33984	1.63999	0.731936	1.54	0.177246	1.63999	-0.0734843	1.54	-0.20752	1.63999	-0.178465	1.54	-0.0771484
							1.73999	5.15503	1.64	2.98657	1.64	1.43286	1.73999	0.815917	1.64	0.155029	1.73999	-0.0246589	1.64	-0.208252	1.73999	-0.168702	1.64	-0.101318
							1.84	5.40039	1.74	3.11938	1.74	1.53247	1.84	0.852295	1.74	0.168701	1.84	-0.00976563	1.74	-0.204346	1.84	-0.163574	1.74	-0.0583496
							1.93999	5.59644	1.84	3.26709	1.84	1.604	1.93999	0.872562	1.84	0.181641	1.93999	-0.0278291	1.84	-0.171875	1.93999	-0.191403	1.84	-0.0395508
							2.03999	5.86914	1.94	3.36938	1.94	1.67896	2.03999	0.937011	1.94	0.176514	2.03999	0.0202628	1.94	-0.196533	2.03999	-0.182374	1.94	-0.0837402
							2.13999	6.06714	2.04	3.53149	2.04	1.78638	2.13999	0.958497	2.04	0.233154	2.13999	0.0437019	2.04	-0.175049	2.13999	-0.188232	2.04	-0.0759277
							2.23999	6.28003	2.14	3.66235	2.14	1.84814	2.23999	0.992432	2.14	0.27417	2.23999	0.0476079	2.14	-0.165283	2.23999	-0.209716	2.14	-0.101318
							2.34	6.42773	2.24	3.79321	2.24	1.90552	2.34	1.02026	2.24	0.289795	2.34	0.0390625	2.24	-0.146973	2.34	-0.243652	2.24	-0.116943
							2.43999	6.62378	2.34	3.9397	2.34	1.979	2.43999	1.07178	2.34	0.294922	2.43999	0.0612788	2.34	-0.15625	2.43999	-0.232422	2.34	-0.141113
							2.53999	6.82495	2.44	4.10767	2.44	2.06641	2.53999	1.09912	2.44	0.309326	2.53999	0.0678709	2.44	-0.13208	2.53999	-0.227295	2.44	-0.136475
							2.63999	7.0105	2.54	4.26001	2.54	2.13013	2.63999	1.10693	2.54	0.346436	2.63999	0.0866701	2.54	-0.155518	2.63999	-0.235107	2.54	-0.148193
							2.73999	7.21948	2.64	4.37329	2.64	2.18677	2.73999	1.18115	2.64	0.385498	2.73999	0.127682	2.64	-0.177002	2.73999	-0.203861	2.64	-0.155273
							2.84	7.40894	2.74	4.55298	2.74	2.28442	2.84	1.22607	2.74	0.437012	2.84	0.168701	2.74	-0.134033	2.84	-0.168701	2.74	-0.113037
							2.93999	7.59058	2.84	4.68774	2.84	2.3645	2.93999	1.26904	2.84	0.457764	2.93999	0.168701	2.84	-0.0930176	2.93999	-0.156983	2.84	-0.0778809
							3.03999	7.75073	2.94	4.81079	2.94	2.43481	3.03999	1.3081	2.94	0.485107	3.03999	0.170653	2.94	-0.0864258	3.03999	-0.147218	2.94	-0.0759277
							3.13999	7.92065	3.04	4.93579	3.04	2.50122	3.13999	1.35693	3.04	0.494873	3.13999	0.17456	3.04	-0.0695801	3.13999	-0.139405	3.04	-0.0563965
							3.23999	8.10156	3.14	5.03345	3.14	2.57935	3.23999	1.3894	3.14	0.528076	3.23999	0.17578	3.14	-0.0500488	3.23999	-0.138184	3.14	-0.0368652
							3.34	8.25464	3.24	5.15967	3.24	2.6665	3.34	1.42334	3.24	0.544922	3.34	0.190186	3.24	-0.0488281	3.34	-0.143311	3.24	-0.0317383
							3.43999	8.39526	3.34	5.26978	3.34	2.74341	3.43999	1.45264	3.34	0.553467	3.43999	0.19995	3.34	-0.0500488	3.43999	-0.129639	3.34	-0.0212402
							3.53999	8.53589	3.44	5.37524	3.44	2.80981	3.53999	1.48389	3.44	0.582764	3.53999	0.190186	3.44	-0.0344238	3.53999	-0.129639	3.44	-0.0212402
							3.63999	8.68433	3.54	5.46509	3.54	2.88403	3.63999	1.53271	3.54	0.598389	3.63999	0.209716	3.54	-0.0305176	3.63999	-0.12378	3.54	-0.017334
							3.73999	8.81909	3.64	5.54517	3.64	2.97388	3.73999	1.55225	3.64	0.61792	3.73999	0.219482	3.64	-0.020752	3.73999	-0.133545	3.64	-0.0192871
							3.84	8.9812	3.74	5.65918	3.74	3.06445	3.84	1.59131	3.74	0.631592	3.84	0.235107	3.74	-0.0246582	3.84	-0.137451	3.74	-0.0134277
							3.93999	9.14014	3.84	5.76196	3.84	3.15942	3.93999	1.64404	3.84	0.653076	3.93999	0.250731	3.84	-0.00512695	3.93999	-0.117921	3.84	-0.00366211
							4.03999	9.30078	3.94	5.89673	3.94	3.26099	4.03999	1.67261	3.94	0.678467	4.03999	0.273437	3.94	0.0163574	4.03999	-0.114747	3.94	0.00805664
							4.13999	9.46558	4.04	6.01709	4.04	3.3208	4.13999	1.71435	4.04	0.691406	4.13999	0.287841	4.04	0.015625	4.13999	-0.112061	4.04	0.0170898
							4.23999	9.61401	4.14	6.10571	4.14	3.38013	4.23999	1.7417	4.14	0.705811	4.23999	0.297607	4.14	0.0241699	4.23999	-0.115968	4.14	0.00610352
							4.34	9.7605	4.24	6.21509	4.24	3.43872	4.34	1.77759	4.24	0.729248	4.34	0.303467	4.24	0.026123	4.34	-0.123779	4.24	0.00610352
							4.43999	9.91089	4.34	6.29712	4.34	3.51489	4.43999	1.8042	4.34	0.750732	4.43999	0.295654	4.34	0.0241699	4.43999	-0.133545	4.34	-0.00170898
							4.53999	10.0457	4.44	6.36743	4.44	3.56177	4.53999	1.84521	4.44	0.756592	4.53999	0.303466	4.44	0.0241699	4.53999	-0.133546	4.44	-0.0134277
							4.63999	10.2058	4.54	6.45728	4.54	3.60474	4.63999	1.88428	4.54	0.766357	4.63999	0.328856	4.54	0.0280762	4.63999	-0.123781	4.54	-0.00366211
							4.73999	10.3445	4.64	6.58032	4.64	3.66919	4.73999	1.91943	4.64	0.802246	4.73999	0.334716	4.64	0.0534668	4.73999	-0.115236	4.64	0.00610352
							4.84	10.5066	4.74	6.70728	4.74	3.74927	4.84	1.96826	4.74	0.824951	4.84	0.350342	4.74	0.0593262	4.84	-0.102295	4.74	0.0119629
							4.93999	10.616	4.84	6.79712	4.84	3.82153	4.93999	1.99561	4.84	0.844482	4.93999	0.354248	4.84	0.0795898	4.93999	-0.112061	4.84	0.0322266
							5.03999	10.7195	4.94	6.8772	4.94	3.8645	5.03999	2.02881	4.94	0.850342	5.03999	0.373778	4.94	0.0808105	5.03999	-0.108155	4.94	0.029541
							5.13999	10.8594	5.04	6.96509	5.04	3.93872	5.13999	2.05737	5.04	0.873779	5.13999	0.378906	5.04	0.0905762	5.13999	-0.112793	5.04	0.0432129
							5.23999	10.9695	5.14	7.04639	5.14	3.98877	5.23999	2.09717	5.14	0.892578	5.23999	0.383544	5.14	0.0859375	5.23999	-0.0944835	5.14	0.0424805
							5.34	11.1003	5.24	7.14087	5.24	4.06763	5.34	2.12451	5.24	0.912842	5.34	0.389404	5.24	0.0905762	5.34	-0.102295	5.24	0.0627441
							5.43999	11.2156	5.34	7.21509	5.34	4.13013	5.43999	2.15381	5.34	0.922607	5.43999	0.389404	5.34	0.0866699	5.43999	-0.108154	5.34	0.0588379
							5.53999	11.3152	5.44	7.29517	5.44	4.15942	5.53999	2.19287	5.44	0.928467	5.53999	0.399169	5.44	0.0905762	5.53999	-0.102296	5.44	0.0627441
							5.63999	11.4285	5.54	7.40649	5.54	4.21216	5.63999	2.21436	5.54	0.947998	5.63999	0.39917	5.54	0.0944824	5.63999	-0.102295	5.54	0.0686035
							5.73999	11.5183	5.64	7.46509	5.64	4.25903	5.73999	2.23779	5.64	0.951904	5.73999	0.39331	5.64	0.0847168	5.73999	-0.106201	5.64	0.0588379
							5.84	11.6382	5.74	7.51001	5.74	4.29224	5.84	2.27295	5.74	0.975342	5.84	0.408936	5.74	0.0925293	5.84	-0.0944824	5.74	0.0627441
							5.93999	11.7273	5.84	7.62915	5.84	4.35352	5.93999	2.29834	5.84	0.996826	5.93999	0.410889	5.84	0.104248	5.93999	-0.102295	5.84	0.0725098
							6.03999	11.8367	5.94	7.71704	5.94	4.40161	6.03999	2.32764	5.94	1.01245	6.03999	0.418701	5.94	0.106201	6.03999	-0.108155	5.94	0.0686035
							6.13999	11.9871	6.04	7.79126	6.04	4.46021	6.13999	2.36474	6.04	1.02222	6.13999	0.440184	6.04	0.110107	6.13999	-0.0983899	6.04	0.0725098
							6.23999	12.1042	6.14	7.86743	6.14	4.52075	6.23999	2.39209	6.14	1.03784	6.23999	0.453856	6.14	0.119873	6.23999	-0.0886241	6.14	0.0783691
							6.34	12.2168	6.24	7.95923	6.24	4.56958	6.34	2.42261	6.24	1.06128	6.34	0.458984	6.24	0.129639	6.34	-0.0932617	6.24	0.092041
							6.43999	12.3132	6.34	8.04834	6.34	4.61963	6.43999	2.44482	6.34	1.07031	6.43999	0.46167	6.34	0.125	6.43999	-0.100342	6.34	0.0874023
							6.53999	12.407	6.44	8.14868	6.44	4.66333	6.53999	2.4624	6.44	1.08862	6.53999	0.469482	6.44	0.131592	6.53999	-0.0925299	6.44	0.0803223
							6.63999	12.5144	6.54	8.24634	6.54	4.71411	6.63999	2.48779	6.54	1.11279	6.63999	0.483154	6.54	0.139404	6.63999	-0.0964358	6.54	0.0783691
							6.73999	12.6355	6.64	8.30884	6.64	4.76489	6.73999	2.52685	6.64	1.12378	6.73999	0.479248	6.64	0.139404	6.73999	-0.0944829	6.64	0.0861816
							6.84	12.7644	6.74	8.40454	6.74	4.81372	6.84	2.55615	6.74	1.1394	6.84	0.49292	6.74	0.145264	6.84	-0.100342	6.74	0.0881348
							6.93999	12.8796	6.84	8.49829	6.84	4.85278	6.93999	2.59717	6.84	1.15698	6.93999	0.51245	6.84	0.137451	6.93999	-0.080812	6.84	0.0822754
							7.03999	12.9988	6.94	8.58228	6.94	4.927	7.03999	2.6167	6.94	1.18237	7.03999	0.522949	6.94	0.143311	7.03999	-0.0847172	6.94	0.0881348
							7.13999	13.1238	7.04	8.66431	7.04	4.98364	7.13999	2.64795	7.04	1.2019	7.13999	0.545653	7.04	0.147217	7.13999	-0.084718	7.04	0.092041
							7.23999	13.2195	7.14	8.75024	7.14	5.04419	7.23999	2.67725	7.14	1.22339	7.23999	0.555419	7.14	0.168701	7.23999	-0.0690925	7.14	0.101807
							7.34	13.3289	7.24	8.85962	7.24	5.08325	7.34	2.70264	7.24	1.24292	7.34	0.561279	7.24	0.168701	7.34	-0.0690918	7.24	0.111572
							7.43999	13.4402	7.34	8.92017	7.34	5.13403	7.43999	2.72998	7.34	1.26245	7.43999	0.55542	7.34	0.164795	7.43999	-0.0808108	7.34	0.107666
							7.53999	13.5601	7.44	9.00024	7.44	5.19263	7.53999	2.77295	7.44	1.28198	7.53999	0.57495	7.44	0.172607	7.53999	-0.0749524	7.44	0.111572
							7.63999	13.6707	7.54	9.07446	7.54	5.26367	7.63999	2.78662	7.54	1.29761	7.63999	0.594482	7.54	0.184326	7.63999	-0.0761722	7.54	0.121338
							7.73999	13.7703	7.64	9.12524	7.64	5.32544	7.73999	2.81592	7.64	1.30542	7.73999	0.590576	7.64	0.188232	7.73999	-0.0729985	7.64	0.121338
							7.84	13.8894	7.74	9.20532	7.74	5.38013	7.84	2.84521	7.74	1.3269	7.84	0.594482	7.74	0.194092	7.84	-0.0788574	7.74	0.127197
							7.93999	13.9851	7.84	9.29907	7.84	5.40356	7.93999	2.88306	7.84	1.33472	7.93999	0.610107	7.84	0.207764	7.93999	-0.0729989	7.84	0.121338
							8.03999	14.1082	7.94	9.3811	7.94	5.46997	8.03999	2.91553	7.94	1.36401	8.03999	0.621826	7.94	0.219482	8.03999	-0.0612797	7.94	0.127197
							8.13999	14.1843	8.04	9.45728	8.04	5.51099	8.13999	2.93311	8.04	1.36987	8.13999	0.615966	8.04	0.221436	8.13999	-0.067139	8.04	0.12915
							8.23999	14.2969	8.14	9.52368	8.14	5.55591	8.23999	2.97339	8.14	1.38745	8.23999	0.634764	8.14	0.223389	8.23999	-0.0581066	8.14	0.133057
							8.34	14.3777	8.24	9.59521	8.24	5.59424	8.34	2.98975	8.24	1.41797	8.34	0.643311	8.24	0.25	8.34	-0.0554199	8.24	0.138184
							8.43999	14.4753	8.34	9.64673	8.34	5.6438	8.43999	3.02295	8.34	1.43433	8.43999	0.637451	8.34	0.24292	8.43999	-0.0554204	8.34	0.12915
							8.53999	14.532	8.44	9.7229	8.44	5.68872	8.53999	3.04053	8.44	1.44604	8.53999	0.635499	8.44	0.248779	8.53999	-0.0573726	8.44	0.13501
							8.63999	14.6394	8.54	9.77759	8.54	5.72778	8.63999	3.0874	8.54	1.45459	8.63999	0.66284	8.54	0.237061	8.63999	-0.0397966	8.54	0.12915
							8.73999	14.7156	8.64	9.87915	8.64	5.79419	8.73999	3.1167	8.64	1.49292	8.73999	0.658935	8.64	0.254639	8.73999	-0.033936	8.64	0.140869
							8.84	14.7898	8.74	9.95923	8.74	5.83325	8.84	3.1499	8.74	1.49878	8.84	0.666748	8.74	0.254639	8.84	-0.0358887	8.74	0.140869
							8.93999	14.8835	8.84	10.0295	8.84	5.87817	8.93999	3.19092	8.84	1.50659	8.93999	0.682372	8.84	0.254639	8.93999	-0.0202652	8.84	0.140869
							9.03999	14.9851	8.94	10.0881	8.94	5.93286	9.03999	3.2124	8.94	1.54175	9.03999	0.692138	8.94	0.27417	9.03999	-0.0241704	8.94	0.150635
							9.13999	15.073	9.04	10.1448	9.04	5.98364	9.13999	3.22607	9.04	1.56128	9.13999	0.701904	9.04	0.270264	9.13999	-0.0300296	9.04	0.151367
							9.23999	15.1765	9.14	10.2073	9.14	6.02661	9.23999	3.25732	9.14	1.57104	9.23999	0.719481	9.14	0.268311	9.23999	-0.0183119	9.14	0.152588
							9.34	15.28	9.24	10.2893	9.24	6.08911	9.34	3.28662	9.24	1.59839	9.34	0.713623	9.24	0.292969	9.34	-0.0183105	9.24	0.170166
							9.43999	15.3796	9.34	10.3792	9.34	6.13867	9.43999	3.30225	9.34	1.6062	9.43999	0.719482	9.34	0.27417	9.43999	-0.0202641	9.34	0.154541
							9.53999	15.4753	9.44	10.4651	9.44	6.17114	9.53999	3.33813	9.44	1.62964	9.53999	0.733154	9.44	0.285889	9.53999	-0.0097664	9.44	0.164307
							9.63999	15.575	9.54	10.5491	9.54	6.20044	9.63999	3.37451	9.54	1.64331	9.63999	0.748779	9.54	0.291748	9.63999	-0.00268632	9.54	0.168213
							9.73999	15.6831	9.64	10.635	9.64	6.25513	9.73999	3.38818	9.64	1.6687	9.73999	0.756591	9.64	0.301514	9.73999	-0.00463897	9.64	0.172119
							9.84	15.7898	9.74	10.7092	9.74	6.29419	9.84	3.42139	9.74	1.68628	9.84	0.762451	9.74	0.299561	9.84	0.00512695	9.74	0.172119
							9.93999	15.9011	9.84	10.7874	9.84	6.34888	9.93999	3.45459	9.84	1.7019	9.93999	0.784667	9.84	0.30542	9.93999	0.00903189	9.84	0.176025
							10.04	16.0078	9.94	10.8506	9.94	6.40161	10.04	3.47534	9.94	1.73315	10.04	0.791016	9.94	0.317139	10.04	0.00244147	9.94	0.189697
							10.14	16.1003	10.04	10.9175	10.04	6.43408	10.14	3.50732	10.04	1.73828	10.14	0.789794	10.04	0.3125	10.14	0.0207513	10.04	0.183105
							10.24	16.1824	10.14	10.9944	10.14	6.4895	10.24	3.52686	10.14	1.74097	10.24	0.797607	10.14	0.324951	10.24	0.0129392	10.14	0.19751
							10.34	16.2742	10.24	11.0686	10.24	6.52661	10.34	3.54639	10.24	1.7605	10.34	0.809326	10.24	0.324951	10.34	0.0148926	10.24	0.195557
							10.44	16.3523	10.34	11.1389	10.34	6.56958	10.44	3.57959	10.34	1.76636	10.44	0.817138	10.34	0.324951	10.44	0.0129392	10.34	0.201416
							10.54	16.446	10.44	11.1995	10.44	6.61646	10.54	3.61279	10.44	1.77417	10.54	0.83081	10.44	0.324951	10.54	0.0207514	10.44	0.199463
							10.64	16.5554	10.54	11.26	10.54	6.66138	10.64	3.64404	10.54	1.80225	10.64	0.840575	10.54	0.33667	10.64	0.0305168	10.54	0.211182
							10.74	16.6394	10.64	11.3167	10.64	6.69458	10.74	3.68701	10.64	1.823	10.74	0.844482	10.64	0.346436	10.74	0.0363762	10.64	0.207275
							10.84	16.7332	10.74	11.3655	10.74	6.74341	10.84	3.71045	10.74	1.83862	10.84	0.854248	10.74	0.351563	10.84	0.0351563	10.74	0.211182
							10.94	16.8152	10.84	11.4338	10.84	6.78638	10.94	3.7417	10.84	1.84253	10.94	0.864013	10.84	0.348389	10.94	0.0422359	10.84	0.211182
							11.04	16.8992	10.94	11.4944	10.94	6.83398	11.04	3.77173	10.94	1.85229	11.04	0.873779	10.94	0.350342	11.04	0.036377	10.94	0.211914
							11.14	16.9863	11.04	11.5588	11.04	6.88403	11.14	3.81518	11.04	1.86206	11.14	0.880859	11.04	0.354248	11.14	0.0415031	11.04	0.209229
							11.24	17.0601	11.14	11.6558	11.14	6.93604	11.24	3.8374	11.14	1.87891	11.24	0.883545	11.14	0.365234	11.24	0.0402833	11.14	0.214355
							11.34	17.1511	11.24	11.7053	11.24	6.96411	11.34	3.8667	11.24	1.89136	11.34	0.893311	11.24	0.360107	11.34	0.0402832	11.24	0.207275
							11.44	17.239	11.34	11.7776	11.34	7.0188	11.44	3.88232	11.34	1.91089	11.44	0.89917	11.34	0.373779	11.44	0.0461426	11.34	0.211182
							11.54	17.325	11.44	11.8479	11.44	7.05396	11.54	3.91748	11.44	1.93042	11.54	0.901855	11.44	0.360107	11.54	0.0441887	11.44	0.207275
							11.64	17.3992	11.54	11.9182	11.54	7.09302	11.64	3.93311	11.54	1.94995	11.64	0.908936	11.54	0.36792	11.64	0.0559082	11.54	0.211182
							11.74	17.4714	11.64	11.9944	11.64	7.13208	11.74	3.9585	11.64	1.95581	11.74	0.92456	11.64	0.360107	11.74	0.0500479	11.64	0.211182
							11.84	17.5332	11.74	12.0862	11.74	7.18481	11.84	3.97339	11.74	1.98193	11.84	0.910156	11.74	0.375732	11.84	0.0317383	11.74	0.2229
							11.94	17.6023	11.84	12.1565	11.84	7.21533	11.94	4.00928	11.84	1.97461	11.94	0.922607	11.84	0.357422	11.94	0.0332026	11.84	0.208496
							12.04	17.698	11.94	12.2092	11.94	7.25781	12.04	4.04639	11.94	1.98511	12.04	0.922607	11.94	0.348389	12.04	0.044189	11.94	0.211182
							12.14	17.7703	12.04	12.2659	12.04	7.29419	12.14	4.06201	12.04	2.00073	12.14	0.928467	12.04	0.342529	12.14	0.0461429	12.04	0.211182
							12.24	17.8386	12.14	12.3206	12.14	7.32935	12.24	4.08154	12.14	2.00659	12.24	0.928466	12.14	0.350342	12.24	0.0500485	12.14	0.201416
							12.34	17.9089	12.24	12.3596	12.24	7.36255	12.34	4.08618	12.24	2.0105	12.34	0.922607	12.24	0.348389	12.34	0.0305176	12.24	0.200195
							12.44	17.9812	12.34	12.4182	12.34	7.3938	12.44	4.12451	12.34	2.00659	12.44	0.930419	12.34	0.33667	12.44	0.0363764	12.34	0.181885
							12.54	18.0444	12.44	12.4827	12.44	7.44067	12.54	4.14209	12.44	2.01831	12.54	0.924561	12.44	0.345215	12.54	0.034424	12.44	0.193604
							12.64	18.1121	12.54	12.5139	12.54	7.47778	12.64	4.1792	12.54	2.02612	12.64	0.934326	12.54	0.344482	12.64	0.0410151	12.54	0.19751
							12.74	18.1758	12.64	12.5803	12.64	7.52466	12.74	4.20386	12.64	2.04175	12.74	0.929688	12.64	0.350342	12.74	0.0317383	12.64	0.203369
							12.84	18.2585	12.74	12.6362	12.74	7.55396	12.84	4.22607	12.74	2.04688	12.84	0.92334	12.74	0.345703	12.84	0.0305176	12.74	0.212402
							12.94	18.3289	12.84	12.6877	12.84	7.58911	12.94	4.25146	12.84	2.05029	12.94	0.940185	12.84	0.328857	12.94	0.0402825	12.84	0.207275
							13.04	18.4148	12.94	12.7385	12.94	7.62427	13.04	4.27686	12.94	2.07495	13.04	0.942138	12.94	0.348389	13.04	0.0285643	12.94	0.209229
							13.14	18.4968	13.04	12.7952	13.04	7.66528	13.14	4.29443	13.04	2.09253	13.14	0.926514	13.04	0.350342	13.14	0.0285648	13.04	0.211914
							13.24	18.5691	13.14	12.8557	13.14	7.71216	13.24	4.32764	13.14	2.08472	13.24	0.92456	13.14	0.330811	13.24	0.0207517	13.14	0.209229
							13.34	18.6257	13.24	12.9189	13.24	7.75513	13.34	4.34326	13.24	2.10229	13.34	0.93042	13.24	0.309326	13.34	0.020752	13.24	0.2229
							13.44	18.7097	13.34	12.9807	13.34	7.79419	13.44	4.35693	13.34	2.10229	13.44	0.933594	13.34	0.313965	13.44	0.0200196	13.34	0.218994
							13.54	18.8035	13.44	13.0366	13.44	7.83447	13.54	4.39014	13.44	2.12109	13.54	0.936279	13.44	0.314453	13.54	0.0187986	13.44	0.212402
							13.64	18.8757	13.54	13.1018	13.54	7.87622	13.64	4.41748	13.54	2.12378	13.64	0.953857	13.54	0.319092	13.64	0.0246573	13.54	0.211182
							13.74	18.9558	13.64	13.1741	13.64	7.91724	13.74	4.42725	13.64	2.14526	13.74	0.944092	13.64	0.341309	13.74	0.011719	13.64	0.217041
							13.84	19.0046	13.74	13.2307	13.74	7.95508	13.84	4.43896	13.74	2.15186	13.84	0.938232	13.74	0.344482	13.84	0.00512695	13.74	0.213135
							13.94	19.0808	13.84	13.2698	13.84	7.97974	13.94	4.46435	13.84	2.15698	13.94	0.94995	13.84	0.338623	13.94	0.0207508	13.84	0.205322
							14.04	19.1394	13.94	13.3499	13.94	8.03442	14.04	4.47803	13.94	2.17261	14.04	0.953857	13.94	0.356201	14.04	0.020752	13.94	0.217041
							14.14	19.2195	14.04	13.3987	14.04	8.07153	14.14	4.50342	14.04	2.18237	14.14	0.963622	14.04	0.362793	14.14	0.0305168	14.04	0.211182
							14.24	19.2859	14.14	13.469	14.14	8.1145	14.24	4.51709	14.14	2.21167	14.24	0.959717	14.14	0.373779	14.24	0.020752	14.14	0.220947
							14.34	19.3477	14.24	13.5178	14.24	8.1438	14.34	4.53589	14.24	2.22534	14.34	0.962891	14.24	0.364014	14.34	0.0297852	14.24	0.22168
							14.44	19.4194	14.34	13.5835	14.34	8.18213	14.44	4.55225	14.34	2.22656	14.44	0.969482	14.34	0.365234	14.44	0.0305175	14.34	0.218262
							14.54	19.4812	14.44	13.635	14.44	8.21411	14.54	4.57959	14.44	2.2312	14.54	0.972167	14.44	0.368652	14.54	0.0410149	14.44	0.213135
							14.64	19.5437	14.54	13.6885	14.54	8.26294	14.64	4.60181	14.54	2.25537	14.64	0.977295	14.54	0.36792	14.64	0.0305181	14.54	0.2229
							14.74	19.6296	14.64	13.7444	14.64	8.28711	14.74	4.62451	14.64	2.26636	14.74	0.989012	14.64	0.36792	14.74	0.0305164	14.64	0.217041
							14.84	19.6863	14.74	13.8088	14.74	8.34497	14.84	4.63818	14.74	2.29175	14.84	0.983154	14.74	0.381592	14.84	0.0305176	14.74	0.230713
							14.94	19.78	14.84	13.8596	14.84	8.37427	14.94	4.66748	14.84	2.29761	14.94	1.00268	14.84	0.382324	14.94	0.0402825	14.84	0.236572
							15.04	19.8601	14.94	13.9241	14.94	8.4231	15.04	4.68506	14.94	2.30737	15.04	1.00073	14.94	0.393311	15.04	0.0422361	14.94	0.240479
							15.14	19.946	15.04	13.9612	15.04	8.46606	15.14	4.69873	15.04	2.30933	15.14	1.00464	15.04	0.39917	15.14	0.0383301	15.04	0.242432
							15.24	20.0203	15.14	14.0159	15.14	8.49536	15.24	4.70459	15.14	2.31714	15.24	1.00073	15.14	0.403076	15.24	0.0324707	15.14	0.238525
							15.34	20.0762	15.24	14.0608	15.24	8.52466	15.34	4.71753	15.24	2.33276	15.34	1.00391	15.24	0.403809	15.34	0.0200195	15.24	0.232666
							15.44	20.1531	15.34	14.1245	15.34	8.56299	15.44	4.7456	15.34	2.34766	15.44	1.01636	15.34	0.394531	15.44	0.0227041	15.34	0.228027
							15.54	20.2234	15.44	14.1917	15.44	8.61255	15.54	4.76514	15.44	2.36011	15.54	1.02808	15.44	0.405029	15.54	0.0292964	15.44	0.235352
							15.64	20.2976	15.54	14.2639	15.54	8.65234	15.64	4.78271	15.54	2.36597	15.64	1.03198	15.54	0.410889	15.64	0.0168457	15.54	0.242432
							15.74	20.364	15.64	14.3167	15.64	8.68286	15.74	4.79639	15.64	2.3562	15.74	1.04248	15.64	0.415527	15.74	0.0012207	15.64	0.240479
							15.84	20.4507	15.74	14.3635	15.74	8.71021	15.84	4.82764	15.74	2.37573	15.84	1.05151	15.74	0.412842	15.84	0.0109863	15.74	0.240479
							15.94	20.5457	15.84	14.4189	15.84	8.75513	15.94	4.85693	15.84	2.40894	15.94	1.06909	15.84	0.418701	15.94	0.0246572	15.84	0.248291
							16.04	20.6218	15.94	14.4846	15.94	8.80396	16.04	4.87256	15.94	2.43237	16.04	1.07104	15.94	0.421387	16.04	0.0266111	15.94	0.265869
							16.14	20.6902	16.04	14.5413	16.04	8.84106	16.14	4.89673	16.04	2.44019	16.14	1.07495	16.04	0.426514	16.14	0.0305173	16.04	0.25415
							16.24	20.7703	16.14	14.5999	16.14	8.88403	16.24	4.92139	16.14	2.44409	16.24	1.08472	16.14	0.43042	16.24	0.0344235	16.14	0.252197
							16.34	20.8301	16.24	14.6604	16.24	8.927	16.34	4.95386	16.24	2.46558	16.34	1.10547	16.24	0.434326	16.34	0.0610352	16.24	0.261963
							16.44	20.905	16.34	14.7104	16.34	8.98096	16.44	4.96631	16.34	2.50781	16.44	1.09839	16.34	0.445313	16.44	0.0598146	16.34	0.272949
							16.54	20.989	16.44	14.7756	16.44	9.01294	16.54	4.99756	16.44	2.51831	16.54	1.11206	16.44	0.438232	16.54	0.0656731	16.44	0.26001
							16.64	21.0593	16.54	14.844	16.54	9.06372	16.64	5.01709	16.54	2.54761	16.64	1.11597	16.54	0.447998	16.64	0.0527341	16.54	0.275635
							16.74	21.1453	16.64	14.8987	16.64	9.10669	16.74	5.03662	16.64	2.57104	16.74	1.14136	16.64	0.447998	16.74	0.0793445	16.64	0.274414
							16.84	21.2136	16.74	14.969	16.74	9.15747	16.84	5.05811	16.74	2.6062	16.84	1.14795	16.74	0.453857	16.84	0.0812988	16.74	0.29126
							16.94	21.2859	16.84	15.0334	16.84	9.18945	16.94	5.0874	16.84	2.62183	16.94	1.16089	16.84	0.444092	16.94	0.0812984	16.84	0.293213
							17.04	21.3406	16.94	15.0862	16.94	9.2356	17.04	5.10303	16.94	2.63745	17.04	1.16479	16.94	0.434326	17.04	0.0812988	16.94	0.283447
							17.14	21.4089	17.04	15.1487	17.04	9.26489	17.14	5.13037	17.04	2.65894	17.14	1.17456	17.04	0.424561	17.14	0.0949696	17.04	0.289307
							17.24	21.4792	17.14	15.2092	17.14	9.30786	17.24	5.15185	17.14	2.68823	17.24	1.17456	17.14	0.442139	17.24	0.0969234	17.14	0.297119
							17.34	21.5496	17.24	15.2756	17.24	9.3606	17.34	5.18115	17.24	2.698	17.34	1.18823	17.24	0.438232	17.34	0.0852051	17.24	0.299072
							17.44	21.614	17.34	15.3323	17.34	9.38794	17.44	5.20264	17.34	2.698	17.44	1.19995	17.34	0.438232	17.44	0.110595	17.34	0.297119
							17.54	21.6758	17.44	15.385	17.44	9.44263	17.54	5.22803	17.44	2.70386	17.54	1.21484	17.44	0.44873	17.54	0.117675	17.44	0.306885
							17.64	21.7534	17.54	15.4448	17.54	9.48096	17.64	5.25732	17.54	2.70313	17.64	1.22339	17.54	0.457031	17.64	0.112549	17.54	0.312012
							17.74	21.8367	17.64	15.5127	17.64	9.52661	17.74	5.27685	17.64	2.71167	17.74	1.23315	17.64	0.453857	17.74	0.134032	17.64	0.314697
							17.84	21.8992	17.74	15.5745	17.74	9.58325	17.84	5.31006	17.74	2.7312	17.84	1.23706	17.74	0.465576	17.84	0.132813	17.74	0.326416
							17.94	21.9695	17.84	15.6292	17.84	9.62695	17.94	5.34131	17.84	2.7312	17.94	1.25854	17.84	0.469482	17.94	0.145751	17.84	0.324463
							18.04	22.0417	17.94	15.6995	17.94	9.66919	18.04	5.36279	17.94	2.75073	18.04	1.26831	17.94	0.473389	18.04	0.155517	17.94	0.336182
							18.14	22.1062	18.04	15.7502	18.04	9.70825	18.14	5.38428	18.04	2.76245	18.14	1.26831	18.04	0.473389	18.14	0.15747	18.04	0.336182
							18.24	22.1511	18.14	15.8069	18.14	9.74536	18.24	5.39795	18.14	2.77612	18.24	1.27612	18.14	0.475342	18.24	0.155517	18.14	0.342773
							18.34	22.196	18.24	15.8635	18.24	9.78442	18.34	5.42725	18.24	2.80151	18.34	1.28784	18.24	0.479248	18.34	0.157471	18.24	0.342041
							18.44	22.2742	18.34	15.9299	18.34	9.82349	18.44	5.46045	18.34	2.80225	18.44	1.29175	18.34	0.479248	18.44	0.165282	18.34	0.338135
							18.54	22.3464	18.44	15.9983	18.44	9.8645	18.54	5.48193	18.44	2.823	18.54	1.30225	18.44	0.489014	18.54	0.171142	18.44	0.345947
							18.64	22.4246	18.54	16.0452	18.54	9.8938	18.64	5.49951	18.54	2.82886	18.64	1.31714	18.54	0.489014	18.64	0.173095	18.54	0.3479
							18.74	22.4968	18.64	16.1038	18.64	9.927	18.74	5.52295	18.64	2.84058	18.74	1.33472	18.64	0.498779	18.74	0.177001	18.64	0.345947
							18.84	22.5417	18.74	16.1467	18.74	9.97192	18.84	5.54834	18.74	2.86792	18.84	1.34058	18.74	0.500732	18.84	0.167236	18.74	0.35376
							18.94	22.6257	18.84	16.1956	18.84	9.99536	18.94	5.57764	18.84	2.86792	18.94	1.33862	18.84	0.496826	18.94	0.165283	18.84	0.349854
							19.04	22.7058	18.94	16.2346	18.94	10.0247	19.04	5.60767	18.94	2.86987	19.04	1.36011	18.94	0.504639	19.04	0.180907	18.94	0.3479
							19.14	22.7703	19.04	16.3167	19.04	10.0637	19.14	5.62842	19.04	2.896	19.14	1.35815	19.04	0.514404	19.14	0.180908	19.04	0.357666
							19.24	22.8496	19.14	16.3635	19.14	10.093	19.24	5.65698	19.14	2.91089	19.24	1.37891	19.14	0.512451	19.24	0.190673	19.14	0.355713
							19.34	22.9272	19.24	16.4253	19.24	10.1294	19.34	5.67017	19.24	2.93945	19.34	1.37646	19.24	0.523438	19.34	0.195313	19.24	0.376465
							19.44	23.0137	19.34	16.4814	19.34	10.1609	19.44	5.69409	19.34	2.93896	19.44	1.38281	19.34	0.51123	19.44	0.201659	19.34	0.358398
							19.54	23.0847	19.44	16.5483	19.44	10.1997	19.54	5.71826	19.44	2.95581	19.54	1.39917	19.44	0.518311	19.54	0.206298	19.44	0.370605
							19.64	23.1343	19.54	16.6038	19.54	10.2317	19.64	5.73779	19.54	2.9812	19.64	1.40698	19.54	0.526123	19.64	0.204345	19.54	0.377197
							19.74	23.2058	19.64	16.6487	19.64	10.259	19.74	5.75342	19.64	2.99292	19.74	1.4187	19.64	0.533936	19.74	0.206298	19.64	0.375977
							19.84	23.2605	19.74	16.7034	19.74	10.304	19.84	5.78076	19.74	3.01123	19.84	1.42261	19.74	0.535889	19.84	0.223877	19.74	0.383057
							19.94	23.3308	19.84	16.7424	19.84	10.343	19.94	5.81201	19.84	3.03003	19.94	1.43237	19.84	0.549561	19.94	0.22583	19.84	0.392822
							20.04	23.3894	19.94	16.7932	19.94	10.3743	20.04	5.8374	19.94	3.04565	20.04	1.43237	19.94	0.545654	20.04	0.233642	19.94	0.386963
							20.14	23.448	20.04	16.8479	20.04	10.4036	20.14	5.85889	20.04	3.04565	20.14	1.44018	20.04	0.533936	20.14	0.241454	20.04	0.394775
							20.24	23.5046	20.14	16.885	20.14	10.4446	20.24	5.89209	20.14	3.05737	20.24	1.44873	20.14	0.535889	20.24	0.241455	20.14	0.388916
							20.34	23.5671	20.24	16.9397	20.24	10.4641	20.34	5.91748	20.24	3.06128	20.34	1.45581	20.24	0.543701	20.34	0.241455	20.24	0.386963
							20.44	23.6257	20.34	16.9944	20.34	10.4954	20.44	5.93115	20.34	3.05737	20.44	1.45581	20.34	0.55542	20.44	0.23169	20.34	0.388916
							20.54	23.6863	20.44	17.0393	20.44	10.5247	20.54	5.95264	20.44	3.05151	20.54	1.46558	20.44	0.549561	20.54	0.231689	20.44	0.383057
							20.64	23.7371	20.54	17.0842	20.54	10.554	20.64	5.96631	20.54	3.05737	20.64	1.46362	20.54	0.55542	20.64	0.229736	20.54	0.369385
							20.74	23.8152	20.64	17.1494	20.64	10.5793	20.74	5.9956	20.64	3.05737	20.74	1.48315	20.64	0.55542	20.74	0.239501	20.64	0.363525
							20.84	23.8894	20.74	17.1995	20.74	10.6184	20.84	6.01709	20.74	3.09644	20.84	1.49292	20.74	0.563232	20.84	0.244141	20.74	0.371338
							20.94	23.9707	20.84	17.2542	20.84	10.6633	20.94	6.03857	20.84	3.11206	20.94	1.49414	20.84	0.578857	20.94	0.238769	20.84	0.375244
							21.04	24.03	20.94	17.3179	20.94	10.7036	21.04	6.04834	20.94	3.13354	21.04	1.49292	20.94	0.585938	21.04	0.221924	20.94	0.378418
							21.14	24.1003	21.04	17.3401	21.04	10.7239	21.14	6.06787	21.04	3.13354	21.14	1.49683	21.04	0.578857	21.14	0.235595	21.04	0.365479
							21.24	24.1589	21.14	17.3889	21.14	10.7578	21.24	6.09717	21.14	3.14331	21.24	1.50854	21.14	0.598389	21.24	0.237548	21.14	0.371338
							21.34	24.2292	21.24	17.4495	21.24	10.7942	21.34	6.1167	21.24	3.14917	21.34	1.52222	21.24	0.604248	21.34	0.245361	21.24	0.367432
							21.44	24.2878	21.34	17.5198	21.34	10.8333	21.44	6.14014	21.34	3.16284	21.44	1.52612	21.34	0.625732	21.44	0.260986	21.34	0.38501
							21.54	24.3542	21.44	17.5686	21.44	10.8645	21.54	6.17334	21.44	3.17261	21.54	1.53784	21.44	0.625732	21.54	0.255126	21.44	0.390869
							21.64	24.4285	21.54	17.6252	21.54	10.8938	21.64	6.18701	21.54	3.17847	21.64	1.54175	21.54	0.635498	21.64	0.253173	21.54	0.391602
							21.74	24.489	21.64	17.6624	21.64	10.9329	21.74	6.19678	21.64	3.18237	21.74	1.53198	21.64	0.634766	21.74	0.245362	21.64	0.390869
							21.84	24.5671	21.74	17.7151	21.74	10.9524	21.84	6.21631	21.74	3.17261	21.84	1.53784	21.74	0.633545	21.84	0.253174	21.74	0.390869
							21.94	24.6257	21.84	17.7678	21.84	10.9934	21.94	6.23389	21.84	3.19214	21.94	1.53393	21.84	0.633545	21.94	0.260986	21.84	0.390869
							22.04	24.6746	21.94	17.8206	21.94	11.0247	22.04	6.2417	21.94	3.20386	22.04	1.53394	21.94	0.641357	22.04	0.260987	21.94	0.392822
							22.14	24.7292	22.04	17.8596	22.04	11.054	22.14	6.28076	22.04	3.20386	22.14	1.5437	22.04	0.619873	22.14	0.25122	22.04	0.383057
							22.24	24.7905	22.14	17.9104	22.14	11.0754	22.24	6.29443	22.14	3.22729	22.24	1.53467	22.14	0.635498	22.24	0.241455	22.14	0.386963
							22.34	24.8621	22.24	17.9553	22.24	11.1047	22.34	6.30811	22.24	3.22925	22.34	1.54565	22.24	0.625732	22.34	0.245361	22.24	0.37915
							22.44	24.9265	22.34	18.01	22.34	11.134	22.44	6.3335	22.34	3.23315	22.44	1.55151	22.34	0.629639	22.44	0.245361	22.34	0.383057
							22.54	25.0046	22.44	18.0549	22.44	11.1731	22.54	6.34131	22.44	3.24878	22.54	1.55542	22.44	0.631592	22.54	0.24414	22.44	0.392822
							22.64	25.0574	22.54	18.1096	22.54	11.2141	22.64	6.35303	22.54	3.25269	22.64	1.54175	22.54	0.639404	22.64	0.237549	22.54	0.392822
							22.74	25.1199	22.64	18.1487	22.64	11.2434	22.74	6.38623	22.64	3.24878	22.74	1.55933	22.64	0.631592	22.74	0.241454	22.64	0.383057
							22.84	25.1699	22.74	18.2092	22.74	11.2942	22.84	6.39136	22.74	3.26636	22.84	1.56055	22.74	0.639404	22.84	0.230957	22.74	0.402588
							22.94	25.2175	22.84	18.2534	22.84	11.3137	22.94	6.40771	22.84	3.26758	22.94	1.55737	22.84	0.630859	22.94	0.233642	22.84	0.401855
							23.04	25.28	22.94	18.3069	22.94	11.3567	23.04	6.4331	22.94	3.28003	23.04	1.57104	22.94	0.623779	23.04	0.237548	22.94	0.404541
							23.14	25.3542	23.04	18.3596	23.04	11.4016	23.14	6.44678	23.04	3.28784	23.14	1.57495	23.04	0.625732	23.14	0.235595	23.04	0.406494
							23.24	25.4187	23.14	18.4084	23.14	11.4387	23.24	6.46631	23.14	3.30542	23.24	1.58862	23.14	0.634766	23.24	0.241454	23.14	0.4104
							23.34	25.4753	23.24	18.4592	23.24	11.4836	23.34	6.48193	23.24	3.32104	23.34	1.59253	23.24	0.637451	23.34	0.239502	23.24	0.414307
							23.44	25.53	23.34	18.5042	23.34	11.5129	23.44	6.5061	23.34	3.3269	23.44	1.59839	23.34	0.653076	23.44	0.235596	23.34	0.41626
							23.54	25.5886	23.44	18.5334	23.44	11.5403	23.54	6.52685	23.44	3.3269	23.54	1.6062	23.44	0.670654	23.54	0.243408	23.44	0.41626
							23.64	25.6589	23.54	18.5823	23.54	11.5676	23.64	6.55029	23.54	3.33472	23.64	1.62183	23.54	0.674561	23.64	0.249267	23.54	0.4104
							23.74	25.7019	23.64	18.6467	23.64	11.6067	23.74	6.57764	23.64	3.35034	23.74	1.62183	23.64	0.684326	23.74	0.262939	23.64	0.4104
							23.84	25.7644	23.74	18.6975	23.74	11.6575	23.84	6.59326	23.74	3.36011	23.84	1.62769	23.74	0.684326	23.84	0.255127	23.74	0.415039
							23.94	25.8171	23.84	18.7229	23.84	11.679	23.94	6.60889	23.84	3.36011	23.94	1.62378	23.84	0.68042	23.94	0.251221	23.84	0.422119
							24.04	25.8738	23.94	18.7659	23.94	11.6946	24.04	6.63232	23.94	3.36792	24.04	1.63745	23.94	0.678467	24.04	0.260986	23.94	0.420166
							24.14	25.946	24.04	18.7991	24.04	11.7383	24.14	6.66357	24.04	3.37183	24.14	1.64917	24.04	0.68042	24.14	0.261718	24.04	0.427979
							24.24	26.0007	24.14	18.8604	24.14	11.7727	24.24	6.65772	24.14	3.38232	24.24	1.64331	24.14	0.682373	24.24	0.253174	24.14	0.433838
							24.34	26.0457	24.24	18.9104	24.24	11.8098	24.34	6.68896	24.24	3.38354	24.34	1.65308	24.24	0.652344	24.34	0.253174	24.24	0.433838
							24.44	26.1147	24.34	18.9475	24.34	11.8411	24.44	6.7085	24.34	3.3894	24.44	1.67261	24.34	0.629639	24.44	0.272704	24.34	0.427979
							24.54	26.1765	24.44	19.01	24.44	11.8899	24.54	6.72412	24.44	3.40698	24.54	1.6687	24.44	0.644043	24.54	0.266845	24.44	0.445557
							24.64	26.241	24.54	19.0667	24.54	11.925	24.64	6.75146	24.54	3.4187	24.64	1.67725	24.54	0.629639	24.64	0.264892	24.54	0.44751
							24.74	26.3008	24.64	19.1096	24.64	11.9583	24.74	6.77222	24.64	3.42651	24.74	1.68945	24.64	0.627686	24.74	0.275879	24.64	0.445557
							24.84	26.3484	24.74	19.146	24.74	11.9927	24.84	6.77881	24.74	3.44727	24.84	1.68237	24.74	0.628906	24.84	0.259033	24.74	0.446777
							24.94	26.4167	24.84	19.178	24.84	12.0227	24.94	6.82178	24.84	3.44019	24.94	1.70386	24.84	0.615967	24.94	0.270751	24.84	0.439697
							25.04	26.4812	24.94	19.2366	24.94	12.0637	25.04	6.83935	24.94	3.46167	25.04	1.71362	24.94	0.631592	25.04	0.280517	24.94	0.44751
							25.14	26.5203	25.04	19.2932	25.04	12.0969	25.14	6.86743	25.04	3.47144	25.14	1.71948	25.04	0.64209	25.14	0.280517	25.04	0.445557
							25.24	26.5593	25.14	19.3459	25.14	12.1438	25.24	6.87842	25.14	3.48706	25.24	1.71753	25.14	0.643311	25.24	0.270752	25.14	0.457275
							25.34	26.6062	25.24	19.3889	25.24	12.1731	25.34	6.89795	25.24	3.4812	25.34	1.71948	25.24	0.637451	25.34	0.276611	25.24	0.451416
							25.44	26.6707	25.34	19.426	25.34	12.1985	25.44	6.91748	25.34	3.48706	25.44	1.72339	25.34	0.639404	25.44	0.274658	25.34	0.451416
							25.54	26.7195	25.44	19.469	25.44	12.2266	25.54	6.94287	25.44	3.49487	25.54	1.72925	25.44	0.635498	25.54	0.276611	25.44	0.451416
							25.64	26.7898	25.54	19.5061	25.54	12.2493	25.64	6.95654	25.54	3.50659	25.64	1.73706	25.54	0.638184	25.64	0.272705	25.54	0.461914
							25.74	26.8562	25.64	19.5393	25.64	12.2844	25.74	6.97412	25.64	3.5105	25.74	1.75073	25.64	0.637451	25.74	0.286376	25.64	0.461182
							25.84	26.9148	25.74	19.6018	25.74	12.3157	25.84	6.98975	25.74	3.53003	25.84	1.75464	25.74	0.655029	25.84	0.280518	25.74	0.468994
							25.94	26.9714	25.84	19.6409	25.84	12.3489	25.94	7.01318	25.84	3.52222	25.94	1.7644	25.84	0.653076	25.94	0.280517	25.84	0.467041
							26.04	27.0261	25.94	19.6995	25.94	12.386	26.04	7.03467	25.94	3.54761	26.04	1.77026	25.94	0.656982	26.04	0.286376	25.94	0.476807
							26.14	27.0945	26.04	19.7307	26.04	12.4211	26.14	7.04834	26.04	3.55933	26.14	1.77417	26.04	0.659668	26.14	0.284423	26.04	0.47876
							26.24	27.1453	26.14	19.7698	26.14	12.4583	26.24	7.06787	26.14	3.56714	26.24	1.76636	26.14	0.658936	26.24	0.276612	26.14	0.486572
							26.34	27.2	26.24	19.8069	26.24	12.47	26.34	7.08154	26.24	3.56909	26.34	1.76831	26.24	0.64917	26.34	0.280518	26.24	0.47876
							26.44	27.2605	26.34	19.8596	26.34	12.509	26.44	7.1167	26.34	3.573	26.44	1.78393	26.34	0.651123	26.44	0.294188	26.34	0.482666
							26.54	27.321	26.44	19.9202	26.44	12.5637	26.54	7.13818	26.44	3.59253	26.54	1.79565	26.44	0.676514	26.54	0.302001	26.44	0.496338
							26.64	27.3809	26.54	19.9612	26.54	12.5989	26.64	7.15894	26.54	3.61792	26.64	1.81055	26.54	0.685059	26.64	0.297363	26.54	0.50415
							26.74	27.448	26.64	20.0054	26.64	12.6313	26.74	7.17725	26.64	3.62891	26.74	1.80347	26.64	0.695313	26.74	0.294922	26.64	0.513184
							26.84	27.5046	26.74	20.053	26.74	12.6536	26.84	7.19678	26.74	3.63623	26.84	1.80933	26.74	0.696045	26.84	0.307861	26.74	0.511963
							26.94	27.5593	26.84	20.1116	26.84	12.6926	26.94	7.21631	26.84	3.65894	26.94	1.81323	26.84	0.701904	26.94	0.300049	26.84	0.517822
							27.04	27.5984	26.94	20.1428	26.94	12.7219	27.04	7.22998	26.94	3.66675	27.04	1.80347	26.94	0.696777	27.04	0.290283	26.94	0.515869
							27.14	27.6589	27.04	20.178	27.04	12.7473	27.14	7.26123	27.04	3.67261	27.14	1.823	27.04	0.707764	27.14	0.300048	27.04	0.521729
							27.24	27.6882	27.14	20.2249	27.14	12.7981	27.24	7.26514	27.14	3.698	27.24	1.823	27.14	0.717529	27.24	0.303956	27.14	0.519775
							27.34	27.7332	27.24	20.2678	27.24	12.8164	27.34	7.28076	27.24	3.69604	27.34	1.83276	27.24	0.715576	27.34	0.305908	27.24	0.519775
							27.44	27.7878	27.34	20.3245	27.34	12.8547	27.44	7.29834	27.34	3.70776	27.44	1.83276	27.34	0.727295	27.44	0.300049	27.34	0.520508
							27.54	27.8179	27.44	20.3674	27.44	12.8938	27.54	7.31201	27.44	3.71167	27.54	1.83862	27.44	0.740967	27.54	0.276612	27.44	0.521729
							27.64	27.8718	27.54	20.4143	27.54	12.9094	27.64	7.32764	27.54	3.72144	27.64	1.84448	27.54	0.737793	27.64	0.28247	27.54	0.508057
							27.74	27.9304	27.64	20.4631	27.64	12.9387	27.74	7.35693	27.64	3.73315	27.74	1.85425	27.64	0.750732	27.74	0.296141	27.64	0.513916
							27.84	27.9714	27.74	20.5198	27.74	12.9856	27.84	7.3667	27.74	3.74292	27.84	1.86792	27.74	0.764404	27.84	0.311768	27.74	0.527588
							27.94	28.0203	27.84	20.5686	27.84	13.0188	27.94	7.38623	27.84	3.76245	27.94	1.88354	27.84	0.770264	27.94	0.309814	27.84	0.537354
							28.04	28.0671	27.94	20.6194	27.94	13.054	28.04	7.39673	27.94	3.77612	28.04	1.86987	27.94	0.770264	28.04	0.296143	27.94	0.543213
							28.14	28.1316	28.04	20.6448	28.04	13.0637	28.14	7.41748	28.04	3.77808	28.14	1.87378	28.04	0.760498	28.14	0.290283	28.04	0.527588
							28.24	28.1863	28.14	20.678	28.14	13.093	28.24	7.4331	28.14	3.78198	28.24	1.87964	28.14	0.758545	28.24	0.300048	28.14	0.521729
							28.34	28.2351	28.24	20.7151	28.24	13.1204	28.34	7.44678	28.24	3.79175	28.34	1.87183	28.24	0.764404	28.34	0.300049	28.24	0.531494
							28.44	28.3113	28.34	20.7522	28.34	13.1438	28.44	7.4585	28.34	3.80542	28.44	1.88354	28.34	0.762451	28.44	0.302001	28.34	0.531494
							28.54	28.3718	28.44	20.8167	28.44	13.1887	28.54	7.48389	28.44	3.823	28.54	1.90503	28.44	0.770264	28.54	0.311767	28.44	0.533447
							28.64	28.4382	28.54	20.8635	28.54	13.2258	28.64	7.49561	28.54	3.83667	28.64	1.89331	28.54	0.77417	28.64	0.298096	28.54	0.533447
							28.74	28.4949	28.64	20.8967	28.64	13.2415	28.74	7.50928	28.64	3.83862	28.74	1.90308	28.64	0.776123	28.74	0.296142	28.64	0.523682
							28.84	28.5515	28.74	20.9299	28.74	13.2747	28.84	7.53271	28.74	3.84253	28.84	1.91284	28.74	0.780029	28.84	0.302002	28.74	0.523682
							28.94	28.6316	28.84	20.9905	28.84	13.3079	28.94	7.56787	28.84	3.8562	28.94	1.92261	28.84	0.780029	28.94	0.300048	28.84	0.523682
							29.04	28.7117	28.94	21.0393	28.94	13.3333	29.04	7.5874	28.94	3.87183	29.04	1.93237	28.94	0.793701	29.04	0.31372	28.94	0.525635
							29.14	28.7507	29.04	21.0901	29.04	13.3645	29.14	7.59717	29.04	3.88745	29.14	1.93237	29.04	0.799561	29.14	0.309814	29.04	0.531494
							29.24	28.8164	29.14	21.1389	29.14	13.3977	29.24	7.61792	29.14	3.8855	29.24	1.92773	29.14	0.799561	29.24	0.305175	29.14	0.521729
							29.34	28.8816	29.24	21.1851	29.24	13.4282	29.34	7.63623	29.24	3.89648	29.34	1.93506	29.24	0.798828	29.34	0.298096	29.24	0.530762
							29.44	28.9187	29.34	21.217	29.34	13.4524	29.44	7.646	29.34	3.90381	29.44	1.94214	29.34	0.797607	29.44	0.28833	29.34	0.529541
							29.54	28.9792	29.44	21.2463	29.44	13.4668	29.54	7.66748	29.44	3.91089	29.54	1.94409	29.44	0.791748	29.54	0.294188	29.44	0.523682
							29.64	29.0437	29.54	21.2834	29.54	13.5149	29.64	7.68701	29.54	3.92261	29.64	1.95386	29.54	0.809326	29.64	0.290282	29.54	0.531494
							29.74	29.0964	29.64	21.3381	29.64	13.5481	29.74	7.69678	29.64	3.93628	29.74	1.94995	29.64	0.811279	29.74	0.276612	29.64	0.531494
							29.84	29.1394	29.74	21.385	29.74	13.5754	29.84	7.71631	29.74	3.948	29.84	1.95386	29.74	0.803467	29.84	0.268799	29.74	0.527588
							29.94	29.1941	29.84	21.4377	29.84	13.6047	29.94	7.73584	29.84	3.94604	29.94	1.95386	29.84	0.807373	29.94	0.268798	29.84	0.521729
							30.04	29.2488	29.94	21.4834	29.94	13.6243	30.04	7.75537	29.94	3.97144	30.04	1.96362	29.94	0.812012	30.04	0.273437	29.94	0.521729
							30.14	29.2996	30.04	21.5347	30.04	13.6575	30.14	7.77685	30.04	3.9812	30.14	1.97729	30.04	0.832764	30.14	0.280517	30.04	0.523682
							30.24	29.3386	30.14	21.5881	30.14	13.6926	30.24	7.78272	30.14	4.00073	30.24	1.97925	30.14	0.838623	30.24	0.276612	30.14	0.539307
							30.34	29.3894	30.24	21.6038	30.24	13.7102	30.34	7.79639	30.24	3.99683	30.34	1.97339	30.24	0.834717	30.34	0.274658	30.24	0.515869
							30.44	29.4285	30.34	21.6514	30.34	13.7375	30.44	7.81982	30.34	4.0144	30.44	1.98315	30.34	0.832764	30.44	0.280517	30.34	0.524414
							30.54	29.5085	30.44	21.7092	30.44	13.7629	30.54	7.84521	30.44	4.03003	30.54	1.99292	30.44	0.852295	30.54	0.284423	30.44	0.531494
							30.64	29.5632	30.54	21.7483	30.54	13.7864	30.64	7.87646	30.54	4.0437	30.64	1.99487	30.54	0.858154	30.64	0.292235	30.54	0.531494
							30.74	29.6101	30.64	21.801	30.64	13.8333	30.74	7.87646	30.64	4.06128	30.74	1.99878	30.64	0.864014	30.74	0.296143	30.64	0.547119
							30.84	29.6648	30.74	21.8303	30.74	13.8489	30.84	7.90381	30.74	4.06519	30.84	2.0105	30.74	0.860107	30.84	0.296143	30.74	0.543213
							30.94	29.7195	30.84	21.8655	30.84	13.884	30.94	7.91748	30.84	4.08081	30.94	2.0144	30.84	0.869873	30.94	0.290283	30.84	0.539307
							31.04	29.7722	30.94	21.9006	30.94	13.927	31.04	7.93701	30.94	4.09058	31.04	2.02417	30.94	0.86792	31.04	0.294189	30.94	0.537354
							31.14	29.8191	31.04	21.9436	31.04	13.9524	31.14	7.95654	31.04	4.10425	31.14	2.03393	31.04	0.877686	31.14	0.300048	31.04	0.552979
							31.24	29.8777	31.14	21.9905	31.14	13.9883	31.24	7.97998	31.14	4.13159	31.24	2.04761	31.14	0.881592	31.24	0.31372	31.14	0.551025
							31.34	29.9148	31.24	22.0393	31.24	14.0383	31.34	7.9917	31.24	4.146	31.34	2.04956	31.24	0.887451	31.34	0.305908	31.24	0.551025
							31.44	29.9578	31.34	22.0745	31.34	14.0598	31.44	8.00537	31.34	4.14917	31.44	2.03394	31.34	0.873779	31.44	0.290284	31.34	0.537354
							31.54	30.0229	31.44	22.1194	31.44	14.0774	31.54	8.02685	31.44	4.14722	31.54	2.0437	31.44	0.862061	31.54	0.294189	31.44	0.525635
							31.64	30.0867	31.54	22.1702	31.54	14.1184	31.64	8.03271	31.54	4.16284	31.64	2.05347	31.54	0.877686	31.64	0.296142	31.54	0.54126
							31.74	30.1492	31.64	22.2151	31.64	14.1399	31.74	8.04639	31.64	4.1687	31.74	2.05347	31.64	0.878418	31.74	0.282471	31.64	0.54126
							31.84	30.2117	31.74	22.2542	31.74	14.1672	31.84	8.06787	31.74	4.16675	31.84	2.05542	31.74	0.869873	31.84	0.300049	31.74	0.531494
							31.94	30.282	31.84	22.3108	31.84	14.1946	31.94	8.09326	31.84	4.19409	31.94	2.07495	31.84	0.885498	31.94	0.310546	31.84	0.533447
							32.04	30.321	31.94	22.3655	31.94	14.2336	32.04	8.09717	31.94	4.21362	32.04	2.07495	31.94	0.897217	32.04	0.311768	31.94	0.539307
							32.14	30.3875	32.04	22.4045	32.04	14.2493	32.14	8.11279	32.04	4.21362	32.14	2.08472	32.04	0.891357	32.14	0.307861	32.04	0.525635
							32.24	30.4441	32.14	22.4456	32.14	14.2903	32.24	8.12646	32.14	4.22339	32.24	2.08276	32.14	0.889404	32.24	0.311767	32.14	0.54126
							32.34	30.4871	32.24	22.4905	32.24	14.3176	32.34	8.13623	32.24	4.24292	32.34	2.07886	32.24	0.903076	32.34	0.302002	32.24	0.551025
							32.44	30.53	32.34	22.5295	32.34	14.3391	32.44	8.16748	32.34	4.23901	32.44	2.08667	32.34	0.905029	32.44	0.311767	32.34	0.537354
							32.54	30.5808	32.44	22.5706	32.44	14.3691	32.54	8.19678	32.44	4.24683	32.54	2.10229	32.44	0.89917	32.54	0.311767	32.44	0.5354
							32.64	30.6465	32.54	22.6331	32.54	14.4055	32.64	8.21167	32.54	4.27222	32.64	2.10229	32.54	0.912842	32.64	0.3208	32.54	0.54126
							32.74	30.7039	32.64	22.6753	32.64	14.4341	32.74	8.22607	32.64	4.27734	32.74	2.11401	32.64	0.917969	32.74	0.321533	32.64	0.546387
							32.84	30.7664	32.74	22.7288	32.74	14.4641	32.84	8.23193	32.74	4.28589	32.84	2.11011	32.74	0.918701	32.84	0.317627	32.74	0.555664
							32.94	30.7996	32.84	22.76	32.84	14.4739	32.94	8.25024	32.84	4.28784	32.94	2.10815	32.84	0.914795	32.94	0.315674	32.84	0.539307
							33.04	30.8503	32.94	22.8088	32.94	14.5051	33.04	8.27881	32.94	4.30151	33.04	2.12378	32.94	0.912842	33.04	0.331298	32.94	0.543213
							33.14	30.8738	33.04	22.8596	33.04	14.5383	33.14	8.28857	33.04	4.31128	33.14	2.13354	33.04	0.928467	33.14	0.325439	33.04	0.547119
							33.24	30.9558	33.14	22.8889	33.14	14.5637	33.24	8.31787	33.14	4.32104	33.24	2.14917	33.14	0.922607	33.24	0.337157	33.14	0.543213
							33.34	30.9832	33.24	22.9377	33.24	14.6028	33.34	8.34326	33.24	4.34058	33.34	2.15308	33.24	0.944092	33.34	0.329346	33.24	0.549072
							33.44	31.0359	33.34	22.9885	33.34	14.6438	33.44	8.34717	33.34	4.35034	33.44	2.14917	33.34	0.952637	33.44	0.31958	33.34	0.556885
							33.54	31.0691	33.44	23.0276	33.44	14.6731	33.54	8.3667	33.44	4.3562	33.54	2.16284	33.44	0.946045	33.54	0.31958	33.44	0.547119
							33.64	31.1082	33.54	23.0686	33.54	14.7063	33.64	8.39014	33.54	4.36475	33.64	2.17261	33.54	0.949951	33.64	0.323486	33.54	0.551025
							33.74	31.1492	33.64	23.1174	33.64	14.7336	33.74	8.396	33.64	4.3855	33.74	2.17651	33.64	0.953857	33.74	0.329346	33.64	0.560791
							33.84	31.198	33.74	23.1584	33.74	14.7571	33.84	8.41357	33.74	4.40112	33.84	2.18823	33.74	0.949951	33.84	0.329346	33.74	0.554932
							33.94	31.2292	33.84	23.1838	33.84	14.8027	33.94	8.43896	33.84	4.40698	33.94	2.18433	33.84	0.955811	33.94	0.331298	33.84	0.56665
							34.04	31.2761	33.94	23.2334	33.94	14.8391	34.04	8.44873	33.94	4.42456	34.04	2.19409	33.94	0.949951	34.04	0.321534	33.94	0.57251
							34.14	31.321	34.04	23.2561	34.04	14.8625	34.14	8.46436	34.04	4.43433	34.14	2.19409	34.04	0.949951	34.14	0.331298	34.04	0.562744
							34.24	31.364	34.14	23.2913	34.14	14.886	34.24	8.46826	34.14	4.44409	34.24	2.198	34.14	0.949951	34.24	0.326172	34.14	0.57251
							34.34	31.4265	34.24	23.3206	34.24	14.9192	34.34	8.49365	34.24	4.44409	34.34	2.20972	34.24	0.949951	34.34	0.327393	34.24	0.562744
							34.44	31.45	34.34	23.3616	34.34	14.9407	34.44	8.51123	34.34	4.46362	34.44	2.20776	34.34	0.955811	34.44	0.325439	34.34	0.57251
							34.54	31.5046	34.44	23.4104	34.44	14.97	34.54	8.53467	34.44	4.47339	34.54	2.21948	34.44	0.953857	34.54	0.337158	34.44	0.57251
							34.64	31.5542	34.54	23.4495	34.54	15.0051	34.64	8.52881	34.54	4.48901	34.64	2.21753	34.54	0.955811	34.64	0.321534	34.54	0.582275
							34.74	31.6074	34.64	23.5002	34.64	15.0247	34.74	8.55737	34.64	4.48706	34.74	2.22852	34.64	0.953857	34.74	0.3208	34.64	0.57251
							34.84	31.6492	34.74	23.5444	34.74	15.0591	34.84	8.57568	34.74	4.50781	34.84	2.22144	34.74	0.955078	34.84	0.329346	34.74	0.577637
							34.94	31.6843	34.84	23.5823	34.84	15.0872	34.94	8.59131	34.84	4.5105	34.94	2.2312	34.84	0.96167	34.94	0.329345	34.84	0.570557
							35.04	31.7292	34.94	23.6331	34.94	15.1321	35.04	8.59521	34.94	4.51636	35.04	2.2312	34.94	0.973389	35.04	0.329346	34.94	0.570557
							35.14	31.7644	35.04	23.6721	35.04	15.1516	35.14	8.60498	35.04	4.5144	35.14	2.2273	35.04	0.957764	35.14	0.31958	35.04	0.570557
							35.24	31.8113	35.14	23.7034	35.14	15.1711	35.24	8.62256	35.14	4.51636	35.24	2.23706	35.14	0.953857	35.24	0.331298	35.14	0.554932
							35.34	31.8816	35.24	23.7405	35.24	15.2141	35.34	8.62646	35.24	4.52222	35.34	2.23901	35.24	0.953857	35.34	0.331299	35.24	0.551025
							35.44	31.9363	35.34	23.7756	35.34	15.2434	35.44	8.64404	35.34	4.53784	35.44	2.23901	35.34	0.965576	35.44	0.337158	35.34	0.556885
							35.54	31.9812	35.44	23.8186	35.44	15.2688	35.54	8.65771	35.44	4.53784	35.54	2.24292	35.44	0.955811	35.54	0.335205	35.44	0.551758
							35.64	32.0164	35.54	23.8596	35.54	15.2942	35.64	8.66357	35.54	4.54565	35.64	2.24365	35.54	0.959717	35.64	0.32544	35.54	0.562744
							35.74	32.0515	35.64	23.885	35.64	15.3098	35.74	8.68115	35.64	4.55737	35.74	2.25464	35.64	0.959717	35.74	0.31958	35.64	0.562744
							35.84	32.1062	35.74	23.9221	35.74	15.3379	35.84	8.70264	35.74	4.56128	35.84	2.2644	35.74	0.957764	35.84	0.329346	35.74	0.562744
							35.94	32.155	35.84	23.9651	35.84	15.3801	35.94	8.71631	35.84	4.58081	35.94	2.27417	35.84	0.963623	35.94	0.329345	35.84	0.568604
							36.04	32.2097	35.94	23.9983	35.94	15.3958	36.04	8.72607	35.94	4.59058	36.04	2.2644	35.94	0.957764	36.04	0.329346	35.94	0.56665
							36.14	32.2664	36.04	24.0432	36.04	15.429	36.14	8.73584	36.04	4.59058	36.14	2.27026	36.04	0.957764	36.14	0.325439	36.04	0.562744
							36.24	32.3113	36.14	24.0842	36.14	15.4602	36.24	8.75732	36.14	4.59644	36.24	2.26636	36.14	0.963623	36.24	0.326171	36.14	0.558838
							36.34	32.3477	36.24	24.1292	36.24	15.4895	36.34	8.7644	36.24	4.60229	36.34	2.26563	36.24	0.963623	36.34	0.318848	36.24	0.568604
							36.44	32.3894	36.34	24.1655	36.34	15.5122	36.44	8.77686	36.34	4.59766	36.44	2.27417	36.34	0.960938	36.44	0.311767	36.34	0.569824
							36.54	32.45	36.44	24.219	36.44	15.5442	36.54	8.79639	36.44	4.60425	36.54	2.27808	36.44	0.957764	36.54	0.311767	36.44	0.562744
							36.64	32.5105	36.54	24.2529	36.54	15.5774	36.64	8.81592	36.54	4.63159	36.64	2.29761	36.54	0.96167	36.64	0.315673	36.54	0.564697
							36.74	32.5593	36.64	24.3088	36.64	15.6125	36.74	8.82178	36.64	4.64136	36.74	2.29956	36.64	0.977295	36.74	0.327392	36.64	0.580322
							36.84	32.5984	36.74	24.3362	36.74	15.634	36.84	8.82568	36.74	4.64722	36.84	2.2937	36.74	0.983154	36.84	0.309814	36.74	0.576416
							36.94	32.6453	36.84	24.3733	36.84	15.6633	36.94	8.84131	36.84	4.64136	36.94	2.29956	36.84	0.977295	36.94	0.305908	36.84	0.574463
							37.04	32.6726	36.94	24.4182	36.94	15.6887	37.04	8.85962	36.94	4.64722	37.04	2.29175	36.94	0.973389	37.04	0.300048	36.94	0.576416
							37.14	32.6941	37.04	24.4592	37.04	15.7239	37.14	8.87256	37.04	4.65112	37.14	2.28198	37.04	0.977295	37.14	0.300049	37.04	0.584229
							37.24	32.7488	37.14	24.4846	37.14	15.7297	37.24	8.90771	37.14	4.65698	37.24	2.30151	37.14	0.963623	37.24	0.319579	37.14	0.586182
							37.34	32.7917	37.24	24.5276	37.24	15.7727	37.34	8.92725	37.24	4.67065	37.34	2.30151	37.24	0.981934	37.34	0.309814	37.24	0.593994
							37.44	32.8601	37.34	24.5725	37.34	15.7922	37.44	8.94873	37.34	4.67529	37.44	2.31714	37.34	0.989014	37.44	0.311767	37.34	0.590088
							37.54	32.905	37.44	24.6292	37.44	15.8176	37.54	8.96436	37.44	4.69409	37.54	2.32886	37.44	0.990967	37.54	0.317626	37.44	0.595947
							37.64	32.95	37.54	24.6663	37.54	15.8508	37.64	8.98779	37.54	4.69995	37.64	2.323	37.54	0.996826	37.64	0.315673	37.54	0.607666
							37.74	33.0027	37.64	24.6995	37.64	15.8704	37.74	8.99756	37.64	4.70386	37.74	2.33276	37.64	0.990967	37.74	0.321532	37.64	0.601807
							37.84	33.0496	37.74	24.7542	37.74	15.9036	37.84	9.01709	37.74	4.71362	37.84	2.34253	37.74	1.00073	37.84	0.321533	37.74	0.606445
							37.94	33.0789	37.84	24.7991	37.84	15.9485	37.94	9.03271	37.84	4.73706	37.94	2.34253	37.84	0.998779	37.94	0.321533	37.84	0.613525
							38.04	33.1296	37.94	24.8499	37.94	15.9739	38.04	9.04443	37.94	4.74292	38.04	2.33276	37.94	0.998779	38.04	0.317627	37.94	0.613525
							38.14	33.1746	38.04	24.885	38.04	15.9895	38.14	9.0542	38.04	4.73901	38.14	2.33862	38.04	0.994873	38.14	0.309814	38.04	0.5979
							38.24	33.2097	38.14	24.9299	38.14	16.009	38.24	9.07178	38.14	4.74292	38.24	2.34253	38.14	0.994873	38.24	0.309814	38.14	0.601807
							38.34	33.2437	38.24	24.969	38.24	16.0344	38.34	9.09717	38.24	4.75269	38.34	2.35229	38.24	0.989014	38.34	0.31958	38.24	0.601807
							38.44	33.2898	38.34	25.0178	38.34	16.0637	38.44	9.10693	38.34	4.76245	38.44	2.35229	38.34	0.998779	38.44	0.309814	38.34	0.611572
							38.54	33.3308	38.44	25.053	38.44	16.0872	38.54	9.1167	38.44	4.77222	38.54	2.35229	38.44	0.989014	38.54	0.303955	38.44	0.605713
							38.64	33.3914	38.54	25.0881	38.54	16.1125	38.64	9.12842	38.54	4.77222	38.64	2.37842	38.54	0.983154	38.64	0.321532	38.54	0.601807
							38.74	33.4617	38.64	25.1409	38.64	16.1438	38.74	9.15967	38.64	4.78394	38.74	2.39136	38.64	0.990967	38.74	0.317626	38.64	0.617432
							38.84	33.5222	38.74	25.176	38.74	16.1848	38.84	9.16943	38.74	4.7937	38.84	2.39526	38.74	0.996826	38.84	0.321533	38.74	0.619385
							38.94	33.5847	38.84	25.2131	38.84	16.2141	38.94	9.18896	38.84	4.80347	38.94	2.39526	38.84	0.990967	38.94	0.321532	38.84	0.613525
							39.04	33.6316	38.94	25.26	38.94	16.2434	39.04	9.19873	38.94	4.81323	39.04	2.39917	38.94	1.00073	39.04	0.321533	38.94	0.617432
							39.14	33.6707	39.04	25.2991	39.04	16.2649	39.14	9.21826	39.04	4.81323	39.14	2.41479	39.04	0.990967	39.14	0.321532	39.04	0.613525
							39.24	33.7117	39.14	25.3499	39.14	16.3086	39.24	9.23779	39.14	4.823	39.24	2.42847	39.14	1.00073	39.24	0.331298	39.14	0.627197
							39.34	33.7605	39.24	25.3987	39.24	16.345	39.34	9.25732	39.24	4.83276	39.34	2.43433	39.24	1.00073	39.34	0.331299	39.24	0.631104
							39.44	33.7996	39.34	25.4377	39.34	16.386	39.44	9.26318	39.34	4.84253	39.44	2.43042	39.34	1.00073	39.44	0.331299	39.34	0.63501
							39.54	33.8503	39.44	25.4795	39.44	16.4016	39.54	9.27686	39.44	4.85229	39.54	2.43433	39.44	0.996826	39.54	0.341064	39.44	0.631104
							39.64	33.8894	39.54	25.5198	39.54	16.425	39.64	9.30225	39.54	4.86206	39.64	2.43433	39.54	0.989014	39.64	0.341064	39.54	0.631104
							39.74	33.9421	39.64	25.551	39.64	16.4485	39.74	9.32959	39.64	4.85815	39.74	2.44995	39.64	0.989014	39.74	0.352782	39.64	0.621338
							39.84	33.9851	39.74	25.592	39.74	16.4856	39.84	9.34912	39.74	4.86401	39.84	2.45581	39.74	1.00073	39.84	0.35083	39.74	0.62793
							39.94	34.0417	39.84	25.635	39.84	16.5168	39.94	9.37256	39.84	4.87378	39.94	2.46558	39.84	1.00073	39.94	0.360595	39.84	0.638916
							40.04	34.1003	39.94	25.6917	39.94	16.5461	40.04	9.39795	39.94	4.88745	40.04	2.47534	39.94	1.0105	40.04	0.360595	39.94	0.648682
							40.14	34.155	40.04	25.7307	40.04	16.5657	40.14	9.42139	40.04	4.90308	40.14	2.48901	40.04	1.0105	40.14	0.360595	40.04	0.652588
							40.24	34.2051	40.14	25.7756	40.14	16.6086	40.24	9.44214	40.14	4.91284	40.24	2.49609	40.14	1.02026	40.24	0.365722	40.14	0.66626
							40.34	34.2292	40.24	25.8062	40.24	16.6313	40.34	9.44482	40.24	4.92773	40.34	2.48315	40.24	1.02539	40.34	0.348877	40.24	0.66748
							40.44	34.2585	40.34	25.8284	40.34	16.6438	40.44	9.45654	40.34	4.92065	40.44	2.48706	40.34	1.01831	40.44	0.339111	40.34	0.650635
							40.54	34.3093	40.44	25.8694	40.44	16.6633	40.54	9.4624	40.44	4.92065	40.54	2.49878	40.44	1.00854	40.54	0.34497	40.44	0.654541
							40.64	34.3582	40.54	25.9084	40.54	16.6887	40.64	9.46631	40.54	4.93042	40.64	2.50269	40.54	1.0144	40.64	0.339111	40.54	0.6604
							40.74	34.3972	40.64	25.9475	40.64	16.718	40.74	9.47998	40.64	4.93042	40.74	2.50269	40.64	1.00854	40.74	0.329346	40.64	0.6604
							40.84	34.4519	40.74	25.9885	40.74	16.7336	40.84	9.50537	40.74	4.93628	40.84	2.51245	40.74	1.00854	40.84	0.339111	40.74	0.654541
							40.94	34.4968	40.84	26.0276	40.84	16.7668	40.94	9.51514	40.84	4.94214	40.94	2.52612	40.84	1.01831	40.94	0.329346	40.84	0.670166
							41.04	34.5535	40.94	26.0686	40.94	16.7922	41.04	9.54639	40.94	4.94019	41.04	2.5437	40.94	1.01831	41.04	0.341063	40.94	0.664307
							41.14	34.6199	41.04	26.1096	41.04	16.8137	41.14	9.56592	41.04	4.96558	41.14	2.55347	41.04	1.02026	41.14	0.341064	41.04	0.672119
							41.24	34.6589	41.14	26.1526	41.14	16.843	41.24	9.56592	41.14	4.97339	41.24	2.55347	41.14	1.03003	41.24	0.341064	41.14	0.676758
							41.34	34.698	41.24	26.1897	41.24	16.8684	41.34	9.59717	41.24	4.98828	41.34	2.56714	41.24	1.03003	41.34	0.339111	41.24	0.683838
							41.44	34.739	41.34	26.2288	41.34	16.9036	41.44	9.61084	41.34	5.00073	41.44	2.58276	41.34	1.03979	41.44	0.348876	41.34	0.681885
							41.54	34.7925	41.44	26.2678	41.44	16.9231	41.54	9.63623	41.44	5.01636	41.54	2.58276	41.44	1.03979	41.54	0.348876	41.44	0.672119
							41.64	34.8308	41.54	26.3127	41.54	16.9563	41.64	9.63623	41.54	5.03589	41.64	2.58276	41.54	1.03979	41.64	0.348877	41.54	0.676025
							41.74	34.8796	41.64	26.3577	41.64	16.9836	41.74	9.65186	41.64	5.04761	41.74	2.58862	41.64	1.03979	41.74	0.358642	41.64	0.672119
							41.84	34.9265	41.74	26.3948	41.74	17.0032	41.84	9.66553	41.74	5.05347	41.84	2.59253	41.74	1.04565	41.84	0.358643	41.74	0.672119
							41.94	34.95	41.84	26.428	41.84	17.0325	41.94	9.67603	41.84	5.06128	41.94	2.58862	41.84	1.04565	41.94	0.354737	41.84	0.676025
							42.04	35.0085	41.94	26.4436	41.94	17.0481	42.04	9.68701	41.94	5.06323	42.04	2.59644	41.94	1.02417	42.04	0.348877	41.94	0.677979
							42.14	35.0535	42.04	26.4885	42.04	17.0664	42.14	9.69678	42.04	5.08081	42.14	2.60229	42.04	1.03198	42.14	0.34375	42.04	0.676025
							42.24	35.1101	42.14	26.5217	42.14	17.095	42.24	9.72217	42.14	5.08667	42.24	2.61401	42.14	1.03394	42.24	0.352782	42.14	0.670166
							42.34	35.1707	42.24	26.5803	42.24	17.1165	42.34	9.74756	42.24	5.11011	42.34	2.61401	42.24	1.03003	42.34	0.362549	42.24	0.676025
							42.44	35.2156	42.34	26.6194	42.34	17.1458	42.44	9.75732	42.34	5.11987	42.44	2.61401	42.34	1.04956	42.44	0.352783	42.34	0.685791
							42.54	35.2605	42.44	26.6487	42.44	17.1594	42.54	9.76709	42.44	5.12891	42.54	2.63354	42.44	1.03979	42.54	0.356689	42.44	0.681885
							42.64	35.2996	42.54	26.6995	42.54	17.1985	42.64	9.78857	42.54	5.13745	42.64	2.64331	42.54	1.04956	42.64	0.372314	42.54	0.685791
							42.74	35.3347	42.64	26.7385	42.64	17.2278	42.74	9.80225	42.64	5.15112	42.74	2.64795	42.64	1.05933	42.74	0.360596	42.64	0.69165
							42.84	35.3894	42.74	26.7698	42.74	17.2551	42.84	9.82764	42.74	5.16675	42.84	2.66479	42.74	1.04956	42.84	0.364502	42.74	0.695557
							42.94	35.4285	42.84	26.8186	42.84	17.2883	42.94	9.84717	42.84	5.17847	42.94	2.67456	42.84	1.06909	42.94	0.380126	42.84	0.701416
							43.04	35.4695	42.94	26.8577	42.94	17.3137	43.04	9.8706	42.94	5.18823	43.04	2.68823	42.94	1.06909	43.04	0.380126	42.94	0.701416
							43.14	35.5144	43.04	26.8987	43.04	17.3469	43.14	9.88232	43.04	5.20776	43.14	2.69019	43.04	1.07886	43.14	0.389892	43.04	0.704102
							43.24	35.5496	43.14	26.9377	43.14	17.3723	43.24	9.88623	43.14	5.21362	43.24	2.68823	43.14	1.08472	43.24	0.380127	43.14	0.707275
							43.34	35.6003	43.24	26.967	43.24	17.3977	43.34	9.91162	43.24	5.21753	43.34	2.70581	43.24	1.07886	43.34	0.38208	43.24	0.69165
							43.44	35.655	43.34	27.01	43.34	17.4446	43.44	9.93701	43.34	5.23315	43.44	2.70581	43.34	1.08081	43.44	0.382079	43.34	0.707275
							43.54	35.696	43.44	27.0491	43.44	17.468	43.54	9.94873	43.44	5.25464	43.54	2.7019	43.44	1.09058	43.54	0.378174	43.44	0.7229
							43.64	35.7507	43.54	27.0862	43.54	17.4895	43.64	9.9585	43.54	5.25586	43.64	2.70581	43.54	1.08667	43.64	0.385986	43.54	0.713135
							43.74	35.8035	43.64	27.1233	43.64	17.5195	43.74	9.97217	43.64	5.27222	43.74	2.69409	43.64	1.09058	43.74	0.38208	43.64	0.713135
							43.84	35.8699	43.74	27.1584	43.74	17.5461	43.84	9.99756	43.74	5.28784	43.84	2.70776	43.74	1.08081	43.84	0.391846	43.74	0.713135
							43.94	35.9031	43.84	27.1995	43.84	17.5793	43.94	10.0073	43.84	5.30737	43.94	2.71362	43.84	1.09058	43.94	0.38208	43.84	0.717041
							44.04	35.9597	43.94	27.2385	43.94	17.6047	44.04	10.021	43.94	5.31323	44.04	2.71362	43.94	1.08081	44.04	0.384032	43.94	0.713135
							44.14	36.0085	44.04	27.2795	44.04	17.6497	44.14	10.0464	44.04	5.34253	44.14	2.71362	44.04	1.10034	44.14	0.399657	44.04	0.717041
							44.24	36.0398	44.14	27.3186	44.14	17.6887	44.24	10.0562	44.14	5.36206	44.24	2.71753	44.14	1.11011	44.24	0.399658	44.14	0.736572
							44.34	36.0886	44.24	27.3577	44.24	17.7043	44.34	10.0757	44.24	5.37183	44.34	2.72339	44.24	1.10034	44.34	0.403564	44.24	0.732666
							44.44	36.1296	44.34	27.4084	44.34	17.7375	44.44	10.0901	44.34	5.39136	44.44	2.72339	44.34	1.11011	44.44	0.399658	44.34	0.742432
							44.54	36.1843	44.44	27.4377	44.44	17.7629	44.54	10.0984	44.44	5.38745	44.54	2.72339	44.44	1.11011	44.54	0.405517	44.44	0.734619
							44.64	36.2339	44.54	27.4846	44.54	17.7844	44.64	10.1116	44.54	5.38354	44.64	2.73315	44.54	1.11597	44.64	0.399658	44.54	0.740479
							44.74	36.2761	44.64	27.5081	44.64	17.8137	44.74	10.1245	44.64	5.39136	44.74	2.71948	44.64	1.11987	44.74	0.399658	44.64	0.740479
							44.84	36.3269	44.74	27.5334	44.74	17.8293	44.84	10.1401	44.74	5.39136	44.84	2.72925	44.74	1.1062	44.84	0.401611	44.74	0.726807
							44.94	36.3816	44.84	27.5803	44.84	17.8586	44.94	10.1694	44.84	5.40308	44.94	2.74487	44.84	1.11597	44.94	0.415282	44.84	0.732666
							45.04	36.4226	44.94	27.6194	44.94	17.8997	45.04	10.1929	44.94	5.42261	45.04	2.74487	44.94	1.13159	45.04	0.421142	44.94	0.732666
							45.14	36.4519	45.04	27.665	45.04	17.9348	45.14	10.2085	45.04	5.43237	45.14	2.74487	45.04	1.14136	45.14	0.411377	45.04	0.732666
							45.24	36.5	45.14	27.7112	45.14	17.9543	45.24	10.2234	45.14	5.43237	45.24	2.74414	45.14	1.11987	45.24	0.406738	45.14	0.737305
							45.34	36.5398	45.24	27.7456	45.24	17.9692	45.34	10.2397	45.24	5.44141	45.34	2.75269	45.24	1.125	45.34	0.409424	45.24	0.739746
							45.44	36.5789	45.34	27.7698	45.34	17.9961	45.44	10.2573	45.34	5.44604	45.44	2.75269	45.34	1.12769	45.44	0.414063	45.34	0.736572
							45.54	36.6257	45.44	27.8088	45.44	18.0247	45.54	10.2632	45.44	5.44019	45.54	2.74683	45.44	1.12183	45.54	0.417236	45.44	0.730713
							45.64	36.6531	45.54	27.8479	45.54	18.054	45.64	10.2671	45.54	5.45972	45.64	2.74487	45.54	1.13354	45.64	0.411377	45.54	0.736572
							45.74	36.698	45.64	27.8889	45.64	18.0735	45.74	10.2866	45.64	5.46362	45.74	2.7605	45.64	1.11792	45.74	0.409423	45.64	0.724854
							45.84	36.7253	45.74	27.9377	45.74	18.1067	45.84	10.3062	45.74	5.47925	45.84	2.75659	45.74	1.11792	45.84	0.405518	45.74	0.734619
							45.94	36.7585	45.84	27.9749	45.84	18.1399	45.94	10.3159	45.84	5.48511	45.94	2.75073	45.84	1.11792	45.94	0.399659	45.84	0.736572
							46.04	36.8152	45.94	27.9983	45.94	18.1477	46.04	10.3374	45.94	5.47925	46.04	2.76709	45.94	1.11792	46.04	0.40161	45.94	0.730713
							46.14	36.8503	46.04	28.0393	46.04	18.1887	46.14	10.3472	46.04	5.49487	46.14	2.7644	46.04	1.11987	46.14	0.391846	46.04	0.736572
							46.24	36.9109	46.14	28.0706	46.14	18.2141	46.24	10.3667	46.14	5.51245	46.24	2.77417	46.14	1.11987	46.24	0.401611	46.14	0.742432
							46.34	36.9539	46.24	28.1096	46.24	18.2434	46.34	10.3921	46.24	5.52222	46.34	2.77417	46.24	1.12378	46.34	0.415283	46.24	0.746338
							46.44	37.0203	46.34	28.1506	46.34	18.2688	46.44	10.4175	46.34	5.53662	46.44	2.78784	46.34	1.1394	46.44	0.421142	46.34	0.752197
							46.54	37.0496	46.44	28.1936	46.44	18.304	46.54	10.4272	46.44	5.55347	46.54	2.78394	46.44	1.14917	46.54	0.421143	46.44	0.756104
							46.64	37.0886	46.54	28.2385	46.54	18.3274	46.64	10.4429	46.54	5.55347	46.64	2.78979	46.54	1.14331	46.64	0.417236	46.54	0.750244
							46.74	37.1394	46.64	28.2756	46.64	18.3586	46.74	10.4604	46.64	5.56323	46.74	2.7937	46.64	1.15503	46.74	0.421142	46.64	0.756104
							46.84	37.1687	46.74	28.3186	46.74	18.3821	46.84	10.4663	46.74	5.58276	46.84	2.78784	46.74	1.15894	46.84	0.411377	46.74	0.75415
							46.94	37.2156	46.84	28.3381	46.84	18.4075	46.94	10.4858	46.84	5.58276	46.94	2.79956	46.84	1.15308	46.94	0.421142	46.84	0.750244
							47.04	37.2429	46.94	28.3655	46.94	18.429	47.04	10.4897	46.94	5.59253	47.04	2.78784	46.94	1.16479	47.04	0.415283	46.94	0.760742
							47.14	37.3054	47.04	28.4026	47.04	18.4368	47.14	10.521	47.04	5.59644	47.14	2.80347	47.04	1.14722	47.14	0.427001	47.04	0.756104
							47.24	37.3289	47.14	28.4456	47.14	18.468	47.24	10.5308	47.14	5.60815	47.24	2.80347	47.14	1.15308	47.24	0.413331	47.14	0.758057
							47.34	37.3699	47.24	28.469	47.24	18.4863	47.34	10.5483	47.24	5.61206	47.34	2.80542	47.24	1.14722	47.34	0.421143	47.24	0.752197
							47.44	37.4109	47.34	28.51	47.34	18.5266	47.44	10.5627	47.34	5.62769	47.44	2.80542	47.34	1.15308	47.44	0.421143	47.34	0.758057
							47.54	37.4441	47.44	28.5452	47.44	18.55	47.54	10.5796	47.44	5.63354	47.54	2.80542	47.44	1.15894	47.54	0.421143	47.44	0.767822
							47.64	37.4851	47.54	28.5803	47.54	18.5657	47.64	10.5894	47.54	5.63354	47.64	2.80542	47.54	1.14917	47.64	0.421142	47.54	0.763916
							47.74	37.5242	47.64	28.6292	47.64	18.5852	47.74	10.5991	47.64	5.65698	47.74	2.80933	47.64	1.15308	47.74	0.415283	47.64	0.773682
							47.84	37.5789	47.74	28.6702	47.74	18.6086	47.84	10.6187	47.74	5.66284	47.84	2.82495	47.74	1.15894	47.84	0.430908	47.74	0.767822
							47.94	37.6199	47.84	28.719	47.84	18.636	47.94	10.6284	47.84	5.67261	47.94	2.82495	47.84	1.15894	47.94	0.421143	47.84	0.783447
							48.04	37.6636	47.94	28.7405	47.94	18.6594	48.04	10.6479	47.94	5.67651	48.04	2.83862	47.94	1.15381	48.04	0.430907	47.94	0.773682
							48.14	37.7078	48.04	28.7795	48.04	18.6848	48.14	10.6577	48.04	5.69214	48.14	2.82886	48.04	1.17065	48.14	0.417237	48.04	0.787354
							48.24	37.741	48.14	28.7991	48.14	18.7004	48.24	10.6772	48.14	5.68823	48.24	2.823	48.14	1.15698	48.24	0.411377	48.14	0.777588
							48.34	37.7703	48.24	28.8401	48.24	18.7278	48.34	10.689	48.24	5.69214	48.34	2.823	48.24	1.15112	48.34	0.411377	48.24	0.771729
							48.44	37.8113	48.34	28.8792	48.34	18.7551	48.44	10.7124	48.34	5.69604	48.44	2.83276	48.34	1.15503	48.44	0.411376	48.34	0.765869
							48.54	37.8503	48.44	28.9182	48.44	18.7883	48.54	10.728	48.44	5.71167	48.54	2.83667	48.44	1.15894	48.54	0.411377	48.44	0.761963
							48.64	37.8777	48.54	28.9495	48.54	18.804	48.64	10.7437	48.54	5.71167	48.64	2.83862	48.54	1.15894	48.64	0.405517	48.54	0.756104
							48.74	37.9304	48.64	28.9944	48.64	18.8293	48.74	10.7573	48.64	5.71753	48.74	2.84253	48.64	1.15503	48.74	0.403564	48.64	0.767822
							48.84	37.9597	48.74	29.0295	48.74	18.8528	48.84	10.7671	48.74	5.72144	48.84	2.83276	48.74	1.16284	48.84	0.405518	48.74	0.765869
							48.94	38.0007	48.84	29.0549	48.84	18.8704	48.94	10.7866	48.84	5.71167	48.94	2.84253	48.84	1.16479	48.94	0.399658	48.84	0.758057
							49.04	38.0449	48.94	29.1038	48.94	18.8977	49.04	10.782	48.94	5.72144	49.04	2.82813	48.94	1.17261	49.04	0.38916	48.94	0.75415
							49.14	38.1003	49.04	29.1245	49.04	18.9224	49.14	10.7964	49.04	5.7168	49.14	2.83276	49.04	1.16406	49.14	0.389892	49.04	0.745605
							49.24	38.1414	49.14	29.1682	49.14	18.9426	49.24	10.8081	49.14	5.72144	49.24	2.8374	49.14	1.1687	49.24	0.389893	49.14	0.750244
							49.34	38.1843	49.24	29.1995	49.24	18.9641	49.34	10.8179	49.24	5.72144	49.34	2.83472	49.24	1.15894	49.34	0.380127	49.24	0.745117
							49.44	38.239	49.34	29.2385	49.34	18.9739	49.44	10.8374	49.34	5.72144	49.44	2.83862	49.34	1.15894	49.44	0.380126	49.34	0.752197
							49.54	38.28	49.44	29.2893	49.44	19.0071	49.54	10.8472	49.44	5.73584	49.54	2.84448	49.44	1.17261	49.54	0.380127	49.44	0.756104
							49.64	38.325	49.54	29.3088	49.54	19.0325	49.64	10.8706	49.54	5.74292	49.64	2.85425	49.54	1.1687	49.64	0.380126	49.54	0.761963
							49.74	38.3601	49.64	29.3381	49.64	19.0618	49.74	10.8862	49.64	5.75269	49.74	2.84448	49.64	1.17847	49.74	0.380127	49.64	0.765869
							49.84	38.405	49.74	29.3792	49.74	19.0833	49.84	10.9019	49.74	5.75269	49.84	2.85034	49.74	1.17261	49.84	0.376221	49.74	0.761963
							49.94	38.4402	49.84	29.4182	49.84	19.1035	49.94	10.9058	49.84	5.76245	49.94	2.85815	49.84	1.18433	49.94	0.380127	49.84	0.758057
							50.04	38.4949	49.94	29.4573	49.94	19.1243	50.04	10.9253	49.94	5.77222	50.04	2.86987	49.94	1.18823	50.04	0.374267	49.94	0.752197
							50.14	38.5242	50.04	29.4827	50.04	19.1497	50.14	10.9409	50.04	5.77808	50.14	2.87183	50.04	1.19409	50.14	0.366455	50.04	0.750244
							50.24	38.575	50.14	29.512	50.14	19.1672	50.24	10.9526	50.14	5.77612	50.24	2.8894	50.14	1.18237	50.24	0.384032	50.14	0.75415
							50.34	38.6003	50.24	29.5432	50.24	19.1887	50.34	10.9565	50.24	5.77808	50.34	2.87183	50.24	1.198	50.34	0.368408	50.24	0.756104
							50.44	38.6453	50.34	29.5667	50.34	19.2083	50.44	10.9858	50.34	5.77612	50.44	2.86792	50.34	1.198	50.44	0.374267	50.34	0.740479
							50.54	38.6804	50.44	29.6135	50.44	19.2395	50.54	10.9858	50.44	5.79175	50.54	2.86597	50.44	1.21362	50.54	0.363282	50.44	0.740479
							50.64	38.7156	50.54	29.637	50.54	19.2532	50.64	10.9917	50.54	5.78198	50.64	2.86792	50.54	1.2019	50.64	0.35669	50.54	0.740479
							50.74	38.7566	50.64	29.6643	50.64	19.2727	50.74	11.0034	50.64	5.78784	50.74	2.87378	50.64	1.19409	50.74	0.358642	50.64	0.730713
							50.84	38.7917	50.74	29.6956	50.74	19.302	50.84	11.0073	50.74	5.78979	50.84	2.86401	50.74	1.20068	50.84	0.343018	50.74	0.72876
							50.94	38.8523	50.84	29.7092	50.84	19.3059	50.94	11.0366	50.84	5.77808	50.94	2.87768	50.84	1.2019	50.94	0.356689	50.84	0.726807
							51.04	38.8679	50.94	29.7542	50.94	19.3352	51.04	11.0327	50.94	5.7937	51.04	2.87964	50.94	1.21167	51.04	0.348877	50.94	0.732666
							51.14	38.9011	51.04	29.7854	51.04	19.3547	51.14	11.0483	51.04	5.78979	51.14	2.87378	51.04	1.19604	51.14	0.356689	51.04	0.72876
							51.24	38.9519	51.14	29.8186	51.14	19.384	51.24	11.0679	51.14	5.78589	51.24	2.88354	51.14	1.19995	51.24	0.362548	51.14	0.7229
							51.34	38.9968	51.24	29.8499	51.24	19.4153	51.34	11.0874	51.24	5.80151	51.34	2.88354	51.24	1.21362	51.34	0.358643	51.24	0.7229
							51.44	39.032	51.34	29.8752	51.34	19.4211	51.44	11.0933	51.34	5.78784	51.44	2.87964	51.34	1.21558	51.44	0.348878	51.34	0.7229
							51.54	39.0808	51.44	29.885	51.44	19.4348	51.54	11.1069	51.44	5.76831	51.54	2.87378	51.44	1.20581	51.54	0.34497	51.44	0.707275
							51.64	39.1172	51.54	29.9202	51.54	19.4641	51.64	11.1218	51.54	5.77222	51.64	2.87378	51.54	1.20972	51.64	0.336426	51.54	0.711182
							51.74	39.155	51.64	29.9546	51.64	19.4692	51.74	11.1206	51.64	5.75781	51.74	2.86987	51.64	1.19922	51.74	0.339111	51.64	0.711182
							51.84	39.1902	51.74	29.9827	51.74	19.4797	51.84	11.1401	51.74	5.74683	51.84	2.87769	51.74	1.20386	51.84	0.348877	51.74	0.707275
							51.94	39.239	51.84	30.0127	51.84	19.5032	51.94	11.1655	51.84	5.74487	51.94	2.88354	51.84	1.20776	51.94	0.348876	51.84	0.701416
							52.04	39.28	51.94	30.0588	51.94	19.5325	52.04	11.187	51.94	5.7644	52.04	2.89917	51.94	1.21167	52.04	0.364501	51.94	0.705322
							52.14	39.321	52.04	30.1096	52.04	19.5579	52.14	11.1929	52.04	5.79053	52.14	2.90112	52.04	1.22925	52.14	0.35669	52.04	0.7229
							52.24	39.3699	52.14	30.137	52.14	19.5793	52.24	11.2065	52.14	5.7937	52.24	2.90503	52.14	1.22534	52.24	0.354736	52.14	0.709229
							52.34	39.4167	52.24	30.1643	52.24	19.5989	52.34	11.2268	52.24	5.80151	52.34	2.91089	52.24	1.21948	52.34	0.366455	52.24	0.703369
							52.44	39.4402	52.34	30.2053	52.34	19.6204	52.44	11.2378	52.34	5.823	52.44	2.89917	52.34	1.22534	52.44	0.350831	52.34	0.713135
							52.54	39.491	52.44	30.2307	52.44	19.634	52.54	11.2573	52.44	5.83081	52.54	2.90308	52.44	1.22339	52.54	0.364501	52.44	0.703369
							52.64	39.5261	52.54	30.2698	52.54	19.6633	52.64	11.269	52.54	5.84644	52.64	2.89917	52.54	1.23901	52.64	0.366455	52.54	0.707275
							52.74	39.5671	52.64	30.2952	52.64	19.6829	52.74	11.2847	52.64	5.84131	52.74	2.90308	52.64	1.22534	52.74	0.356689	52.64	0.69751
							52.84	39.6042	52.74	30.3264	52.74	19.6985	52.84	11.2983	52.74	5.84644	52.84	2.91284	52.74	1.22534	52.84	0.365234	52.74	0.69751
							52.94	39.655	52.84	30.3596	52.84	19.7188	52.94	11.3237	52.84	5.8562	52.94	2.9187	52.84	1.23315	52.94	0.368408	52.84	0.69165
							53.04	39.7039	52.94	30.3967	52.94	19.7512	53.04	11.3276	52.94	5.86206	53.04	2.92261	52.94	1.23511	53.04	0.360595	52.94	0.69165
							53.14	39.7585	53.04	30.4338	53.04	19.7747	53.14	11.3569	53.04	5.86987	53.14	2.92261	53.04	1.24292	53.14	0.370361	53.04	0.69165
							53.24	39.8093	53.14	30.469	53.14	19.7981	53.24	11.3667	53.14	5.89526	53.24	2.92651	53.14	1.26245	53.24	0.374268	53.14	0.69165
							53.34	39.8425	53.24	30.5002	53.24	19.8235	53.34	11.3667	53.24	5.90576	53.34	2.93237	53.24	1.26831	53.34	0.370361	53.24	0.69165
							53.44	39.8796	53.34	30.5295	53.34	19.8489	53.44	11.3765	53.34	5.90112	53.44	2.92651	53.34	1.25854	53.44	0.370361	53.34	0.685791
							53.54	39.9246	53.44	30.5588	53.44	19.8743	53.54	11.3999	53.44	5.91675	53.54	2.948	53.44	1.25854	53.54	0.37622	53.44	0.681885
							53.64	39.9714	53.54	30.594	53.54	19.8958	53.64	11.4097	53.54	5.93237	53.64	2.95386	53.54	1.27026	53.64	0.38208	53.54	0.693604
							53.74	40.0066	53.64	30.6311	53.64	19.9153	53.74	11.4292	53.64	5.948	53.74	2.94995	53.64	1.2644	53.74	0.387939	53.64	0.687744
							53.84	40.0398	53.74	30.6663	53.74	19.9465	53.84	11.4487	53.74	5.96362	53.84	2.95776	53.74	1.28589	53.84	0.395752	53.74	0.699463
							53.94	40.0945	53.84	30.6897	53.84	19.9661	53.94	11.4722	53.84	5.97021	53.94	2.97339	53.84	1.28003	53.94	0.401611	53.84	0.69165
							54.04	40.1348	53.94	30.7307	53.94	19.9954	54.04	11.4929	53.94	5.99097	54.04	2.97852	53.94	1.29443	54.04	0.406738	53.94	0.701416
							54.14	40.1667	54.04	30.769	54.04	20.0142	54.14	11.5054	54.04	6.01172	54.14	2.98584	54.04	1.29688	54.14	0.409424	54.04	0.700684
							54.24	40.2175	54.14	30.8088	54.14	20.0422	54.24	11.5151	54.14	6.02808	54.24	3.00268	54.14	1.30347	54.24	0.409423	54.14	0.699463
							54.34	40.2788	54.24	30.844	54.24	20.0618	54.34	11.5308	54.24	6.05737	54.34	3.01245	54.24	1.31909	54.34	0.415283	54.24	0.713867
							54.44	40.321	54.34	30.8674	54.34	20.0813	54.44	11.5405	54.34	6.07495	54.44	3.0144	54.34	1.31714	54.44	0.415283	54.34	0.717041
							54.54	40.3562	54.44	30.8987	54.44	20.1145	54.54	11.564	54.44	6.07959	54.54	3.02417	54.44	1.32886	54.54	0.427001	54.44	0.713135
							54.64	40.4011	54.54	30.9358	54.54	20.1536	54.64	11.5776	54.54	6.10229	54.64	3.03394	54.54	1.33472	54.64	0.421142	54.54	0.713135
							54.74	40.4441	54.64	30.969	54.64	20.1731	54.74	11.5874	54.64	6.11401	54.74	3.0437	54.64	1.33276	54.74	0.430907	54.64	0.718994
							54.84	40.489	54.74	31.012	54.74	20.2024	54.84	11.603	54.74	6.14526	54.84	3.04956	54.74	1.34839	54.84	0.427002	54.74	0.7229
							54.94	40.53	54.84	31.0549	54.84	20.22	54.94	11.6108	54.84	6.16553	54.94	3.04761	54.84	1.35815	54.94	0.425049	54.84	0.7229
							55.04	40.5691	54.94	31.0784	54.94	20.2336	55.04	11.646	54.94	6.16284	55.04	3.06714	54.94	1.34839	55.04	0.440673	54.94	0.713135
							55.14	40.5906	55.04	31.1233	55.04	20.2668	55.14	11.6519	55.04	6.18042	55.14	3.05933	55.04	1.36206	55.14	0.430908	55.04	0.713135
							55.24	40.6296	55.14	31.1448	55.14	20.2883	55.24	11.6558	55.14	6.19214	55.24	3.06714	55.14	1.36792	55.24	0.440674	55.14	0.713135
							55.34	40.6726	55.24	31.178	55.24	20.3137	55.34	11.6792	55.24	6.19214	55.34	3.08667	55.24	1.36792	55.34	0.438721	55.24	0.711182
							55.44	40.7	55.34	31.2112	55.34	20.3528	55.44	11.6968	55.34	6.21558	55.44	3.09253	55.34	1.37769	55.44	0.442627	55.34	0.720947
							55.54	40.7449	55.44	31.2581	55.44	20.377	55.54	11.7183	55.44	6.21167	55.54	3.10425	55.44	1.36792	55.54	0.450438	55.44	0.715088
							55.64	40.7703	55.54	31.2991	55.54	20.4055	55.64	11.7183	55.54	6.22339	55.64	3.10815	55.54	1.3894	55.64	0.450439	55.54	0.7229
							55.74	40.8132	55.64	31.335	55.64	20.425	55.74	11.7339	55.64	6.23706	55.74	3.12378	55.64	1.38354	55.74	0.450439	55.64	0.7229
							55.84	40.8699	55.74	31.3713	55.74	20.4602	55.84	11.7339	55.74	6.25269	55.84	3.12964	55.74	1.3894	55.84	0.460205	55.74	0.717041
							55.94	40.9187	55.84	31.3967	55.84	20.5012	55.94	11.7476	55.84	6.26245	55.94	3.12842	55.84	1.39526	55.94	0.460205	55.84	0.72876
							56.04	40.9644	55.94	31.4299	55.94	20.5286	56.04	11.7632	55.94	6.26245	56.04	3.14526	55.94	1.40381	56.04	0.46997	55.94	0.726807
							56.14	41.0105	56.04	31.4612	56.04	20.554	56.14	11.7808	56.04	6.27222	56.14	3.15893	56.04	1.41089	56.14	0.46997	56.04	0.732666
							56.24	41.0515	56.14	31.5139	56.14	20.5852	56.24	11.8062	56.14	6.28589	56.24	3.17456	56.14	1.42065	56.24	0.46997	56.14	0.736572
							56.34	41.0945	56.24	31.5706	56.24	20.6086	56.34	11.8198	56.24	6.30542	56.34	3.17847	56.24	1.42456	56.34	0.469971	56.24	0.740479
							56.44	41.1394	56.34	31.5999	56.34	20.634	56.44	11.8354	56.34	6.32104	56.44	3.19409	56.34	1.4187	56.44	0.474609	56.34	0.734619
							56.54	41.1609	56.44	31.6428	56.44	20.6633	56.54	11.8354	56.44	6.33081	56.54	3.19409	56.44	1.42847	56.54	0.481689	56.44	0.740479
							56.64	41.2	56.54	31.6799	56.54	20.6731	56.64	11.855	56.54	6.33545	56.64	3.19409	56.54	1.42847	56.64	0.481689	56.54	0.730713
							56.74	41.2292	56.64	31.7288	56.64	20.6985	56.74	11.855	56.64	6.35229	56.74	3.198	56.64	1.43237	56.74	0.485596	56.64	0.744385
							56.84	41.2644	56.74	31.7483	56.74	20.7239	56.84	11.855	56.74	6.35229	56.84	3.20386	56.74	1.43823	56.84	0.491455	56.74	0.740479
							56.94	41.3171	56.84	31.7795	56.84	20.7473	56.94	11.8804	56.84	6.36206	56.94	3.21558	56.84	1.42847	56.94	0.487548	56.84	0.735352
							57.04	41.3464	56.94	31.8167	56.94	20.7805	57.04	11.8745	56.94	6.36987	57.04	3.21558	56.94	1.43628	57.04	0.48169	56.94	0.750244
							57.14	41.3914	57.04	31.8401	57.04	20.7981	57.14	11.8882	57.04	6.37378	57.14	3.21948	57.04	1.42065	57.14	0.481689	57.04	0.72876
							57.24	41.4265	57.14	31.885	57.14	20.8352	57.24	11.8901	57.14	6.38354	57.24	3.23511	57.14	1.43433	57.24	0.481689	57.14	0.732666
							57.34	41.4617	57.24	31.926	57.24	20.8645	57.34	11.894	57.24	6.39331	57.34	3.24487	57.24	1.43628	57.34	0.491455	57.24	0.738525
							57.44	41.4961	57.34	31.9495	57.34	20.8977	57.44	11.9128	57.34	6.40308	57.44	3.25	57.34	1.43042	57.44	0.486816	57.34	0.736572
							57.54	41.5378	57.44	31.9858	57.44	20.9282	57.54	11.9214	57.44	6.41797	57.54	3.25269	57.44	1.43555	57.54	0.489502	57.44	0.747559
							57.64	41.6023	57.54	32.0178	57.54	20.9524	57.64	11.9526	57.54	6.42065	57.64	3.26636	57.54	1.42847	57.64	0.503173	57.54	0.744385
							57.74	41.6472	57.64	32.0588	57.64	20.9766	57.74	11.991	57.64	6.43433	57.74	3.28198	57.64	1.42847	57.74	0.518798	57.64	0.76001
							57.84	41.6785	57.74	32.0881	57.74	21.0129	57.84	12.0249	57.74	6.44995	57.84	3.28198	57.74	1.44214	57.84	0.509033	57.74	0.763916
							57.94	41.7039	57.84	32.1272	57.84	21.0461	57.94	12.0464	57.84	6.44995	57.94	3.28272	57.84	1.43628	57.94	0.505127	57.84	0.763916
							58.04	41.7292	57.94	32.1428	57.94	21.0598	58.04	12.0718	57.94	6.45972	58.04	3.29565	57.94	1.43237	58.04	0.510986	57.94	0.756104
							58.14	41.7566	58.04	32.1702	58.04	21.0852	58.14	12.0933	58.04	6.47144	58.14	3.29175	58.04	1.43823	58.14	0.501221	58.04	0.765869
							58.24	41.7996	58.14	32.1858	58.14	21.0911	58.24	12.1226	58.14	6.46753	58.24	3.29956	58.14	1.42456	58.24	0.510986	58.14	0.758057
							58.34	41.8542	58.24	32.2327	58.24	21.1145	58.34	12.1421	58.24	6.48706	58.34	3.31519	58.24	1.42847	58.34	0.516846	58.24	0.752197
							58.44	41.8953	58.34	32.2795	58.34	21.1379	58.44	12.1597	58.34	6.50269	58.44	3.31128	58.34	1.43237	58.44	0.501221	58.34	0.756104
							58.54	41.9304	58.44	32.3049	58.44	21.1594	58.54	12.1831	58.44	6.49878	58.54	3.31519	58.44	1.43433	58.54	0.510986	58.44	0.758057
							58.64	41.9695	58.54	32.3284	58.54	21.1887	58.64	12.1929	58.54	6.50269	58.64	3.31519	58.54	1.42847	58.64	0.510986	58.54	0.750244
							58.74	42.03	58.64	32.3694	58.64	21.2141	58.74	12.2183	58.64	6.51636	58.74	3.32886	58.64	1.43237	58.74	0.510985	58.64	0.754883
							58.84	42.0652	58.74	32.3987	58.74	21.2434	58.84	12.23	58.74	6.52222	58.84	3.33081	58.74	1.448	58.84	0.50708	58.74	0.761963
							58.94	42.0886	58.84	32.4143	58.84	21.2532	58.94	12.239	58.84	6.52808	58.94	3.32495	58.84	1.43433	58.94	0.489503	58.84	0.761963
							59.04	42.1394	58.94	32.4436	58.94	21.2629	59.04	12.2632	58.94	6.52222	59.04	3.33862	58.94	1.42847	59.04	0.499268	58.94	0.752197
							59.14	42.1785	59.04	32.4885	59.04	21.2942	59.14	12.2886	59.04	6.54565	59.14	3.34058	59.04	1.42847	59.14	0.499268	59.04	0.752197
							59.24	42.2195	59.14	32.5042	59.14	21.3137	59.24	12.3062	59.14	6.54761	59.24	3.34448	59.14	1.42456	59.24	0.509033	59.14	0.742432
							59.34	42.2683	59.24	32.5334	59.24	21.3372	59.34	12.3472	59.24	6.55151	59.34	3.34839	59.24	1.4187	59.34	0.499268	59.24	0.752197
							59.44	42.3191	59.34	32.5686	59.34	21.3625	59.44	12.3628	59.34	6.56128	59.44	3.35425	59.34	1.42261	59.44	0.499268	59.34	0.746338
							59.54	42.3582	59.44	32.5881	59.44	21.3879	59.54	12.3862	59.44	6.56128	59.54	3.36401	59.44	1.42847	59.54	0.499268	59.44	0.752197
							59.64	42.3933	59.54	32.6292	59.54	21.4133	59.64	12.3901	59.54	6.57495	59.64	3.36401	59.54	1.42847	59.64	0.499268	59.54	0.752197
							59.74	42.4363	59.64	32.6624	59.64	21.4329	59.74	12.4038	59.64	6.58081	59.74	3.37182	59.64	1.43311	59.74	0.507079	59.64	0.756104
							59.84	42.491	59.74	32.7014	59.74	21.4602	59.84	12.3687	59.74	6.58862	59.84	3.36597	59.74	1.43823	59.84	0.491455	59.74	0.769775
							59.94	42.53	59.84	32.7131	59.84	21.4785	59.94	12.3491	59.84	6.58276	59.94	3.36597	59.84	1.43237	59.94	0.495361	59.84	0.75415
							60.04	42.5769	59.94	32.7502	59.94	21.5071	60.04	12.3335	59.94	6.58276	60.04	3.37573	59.94	1.43237	60.04	0.497314	59.94	0.75415
							60.14	42.6245	60.04	32.7756	60.04	21.5266	60.14	12.3276	60.04	6.58862	60.14	3.37378	60.04	1.42651	60.14	0.501221	60.04	0.752197
							60.24	42.6824	60.14	32.8088	60.14	21.5559	60.24	12.3179	60.14	6.59717	60.24	3.38354	60.14	1.44214	60.24	0.514891	60.14	0.761963
							60.34	42.7019	60.24	32.8538	60.24	21.5891	60.34	12.3081	60.24	6.62378	60.34	3.39136	60.24	1.44019	60.34	0.510986	60.24	0.761963
							60.44	42.7371	60.34	32.8889	60.34	21.6184	60.44	12.3218	60.34	6.62378	60.44	3.38354	60.34	1.44409	60.44	0.516845	60.34	0.756104
							60.54	42.7527	60.44	32.926	60.44	21.6418	60.54	12.3218	60.44	6.62964	60.54	3.38354	60.44	1.44214	60.54	0.510986	60.44	0.771729
							60.64	42.782	60.54	32.9397	60.54	21.6458	60.64	12.3225	60.54	6.63354	60.64	3.38354	60.54	1.42065	60.64	0.510986	60.54	0.761963
							60.74	42.8308	60.64	32.969	60.64	21.6692	60.74	12.3433	60.64	6.63745	60.74	3.39331	60.64	1.41089	60.74	0.515624	60.64	0.761963
							60.84	42.8406	60.74	33.0081	60.74	21.6946	60.84	12.3569	60.74	6.65308	60.84	3.39331	60.74	1.42456	60.84	0.512939	60.74	0.761963
							60.94	42.8672	60.84	33.0393	60.84	21.6985	60.94	12.3542	60.84	6.65308	60.94	3.38477	60.84	1.42065	60.94	0.508301	60.84	0.752197
							61.04	42.8992	60.94	33.0542	60.94	21.7192	61.04	12.3706	60.94	6.64844	61.04	3.38159	60.94	1.41602	61.04	0.501221	60.94	0.752197
							61.14	42.9539	61.04	33.0862	61.04	21.7356	61.14	12.3901	61.04	6.65112	61.14	3.39136	61.04	1.40894	61.14	0.510986	61.04	0.761963
							61.24	42.9792	61.14	33.1174	61.14	21.7629	61.24	12.3999	61.14	6.66089	61.24	3.39136	61.14	1.4187	61.24	0.510986	61.14	0.761963
							61.34	43.0242	61.24	33.1467	61.24	21.7825	61.34	12.4097	61.24	6.67065	61.34	3.40112	61.24	1.41284	61.34	0.524658	61.24	0.765869
							61.44	43.0398	61.34	33.1858	61.34	21.8059	61.44	12.4194	61.34	6.68042	61.44	3.40503	61.34	1.42847	61.44	0.530518	61.34	0.771729
							61.54	43.0847	61.44	33.1975	61.44	21.8313	61.54	12.4417	61.44	6.68042	61.54	3.42261	61.44	1.42847	61.54	0.534424	61.44	0.775635
							61.64	43.116	61.54	33.2432	61.54	21.8672	61.64	12.4487	61.54	6.69214	61.64	3.41479	61.54	1.43042	61.64	0.536377	61.54	0.781494
							61.74	43.1375	61.64	33.2659	61.64	21.8918	61.74	12.4624	61.64	6.698	61.74	3.41284	61.64	1.42651	61.74	0.530517	61.64	0.777588
							61.84	43.1609	61.74	33.2991	61.74	21.9055	61.84	12.4722	61.74	6.70581	61.84	3.41284	61.74	1.43042	61.84	0.524658	61.74	0.781494
							61.94	43.2	61.84	33.3342	61.84	21.925	61.94	12.4917	61.84	6.71948	61.94	3.42261	61.84	1.4187	61.94	0.540282	61.84	0.775635
							62.04	43.2312	61.94	33.3792	61.94	21.9583	62.04	12.5112	61.94	6.72729	62.04	3.42261	61.94	1.42847	62.04	0.530518	61.94	0.79126
							62.14	43.2605	62.04	33.4104	62.04	21.9739	62.14	12.5269	62.04	6.73315	62.14	3.43237	62.04	1.42847	62.14	0.536377	62.04	0.781494
							62.24	43.3093	62.14	33.4553	62.14	22.0051	62.24	12.5405	62.14	6.74878	62.24	3.44214	62.14	1.43823	62.24	0.530517	62.14	0.787354
							62.34	43.3503	62.24	33.4788	62.24	22.0247	62.34	12.5413	62.24	6.75269	62.34	3.44214	62.24	1.43823	62.34	0.534424	62.24	0.79126
							62.44	43.3953	62.34	33.5002	62.34	22.0481	62.44	12.5718	62.34	6.74878	62.44	3.43823	62.34	1.44214	62.44	0.536376	62.34	0.7854
							62.54	43.4304	62.44	33.5393	62.44	22.0696	62.54	12.5952	62.44	6.75854	62.54	3.43628	62.44	1.44409	62.54	0.520752	62.44	0.787354
							62.64	43.4734	62.54	33.5686	62.54	22.0833	62.64	12.6147	62.54	6.75659	62.64	3.44214	62.54	1.43823	62.64	0.524658	62.54	0.775635
							62.74	43.5203	62.64	33.5999	62.64	22.093	62.74	12.6362	62.64	6.76245	62.74	3.44214	62.64	1.44214	62.74	0.530518	62.64	0.771729
							62.84	43.5691	62.74	33.6194	62.74	22.1047	62.84	12.6545	62.74	6.76245	62.84	3.46167	62.74	1.448	62.84	0.530518	62.74	0.771729
							62.94	43.6199	62.84	33.6584	62.84	22.134	62.94	12.6675	62.84	6.77222	62.94	3.4519	62.84	1.448	62.94	0.534424	62.84	0.781494
							63.04	43.6628	62.94	33.6936	62.94	22.1575	63.04	12.6714	62.94	6.78198	63.04	3.46167	62.94	1.4519	63.04	0.528564	62.94	0.775635
							63.14	43.7	63.04	33.7092	63.04	22.1829	63.14	12.6772	63.04	6.78198	63.14	3.4519	63.04	1.45776	63.14	0.518799	63.04	0.781494
							63.24	43.7449	63.14	33.7385	63.14	22.2024	63.24	12.6831	63.14	6.78198	63.24	3.45776	63.14	1.4519	63.24	0.528563	63.14	0.771729
							63.34	43.7703	63.24	33.7737	63.24	22.2258	63.34	12.6909	63.24	6.78784	63.34	3.45581	63.24	1.46362	63.34	0.528564	63.24	0.777588
							63.44	43.8308	63.34	33.7932	63.34	22.2239	63.44	12.7183	63.34	6.78589	63.44	3.47339	63.34	1.46167	63.44	0.530516	63.34	0.775635
							63.54	43.8855	63.44	33.8401	63.44	22.2454	63.54	12.728	63.44	6.80347	63.54	3.46362	63.44	1.46948	63.54	0.525391	63.44	0.7854
							63.64	43.9539	63.54	33.8596	63.54	22.2688	63.64	12.7554	63.54	6.81323	63.64	3.47729	63.54	1.46948	63.64	0.536377	63.54	0.79126
							63.74	43.991	63.64	33.8928	63.64	22.3079	63.74	12.7788	63.64	6.8269	63.74	3.48315	63.64	1.47339	63.74	0.542235	63.64	0.795166
							63.84	44.0242	63.74	33.9397	63.74	22.3254	63.84	12.7886	63.74	6.84253	63.84	3.48315	63.74	1.47925	63.84	0.542236	63.74	0.805664
							63.94	44.0769	63.84	33.9729	63.84	22.3547	63.94	12.8042	63.84	6.84253	63.94	3.48901	63.84	1.48389	63.94	0.53247	63.84	0.802979
							64.04	44.1042	63.94	34.0061	63.94	22.3801	64.04	12.8022	63.94	6.84839	64.04	3.48706	63.94	1.48706	64.04	0.522705	63.94	0.808838
							64.14	44.1296	64.04	34.0198	64.04	22.3938	64.14	12.8081	64.04	6.84253	64.14	3.48315	64.04	1.48511	64.14	0.512939	64.04	0.797119
							64.24	44.1609	64.14	34.0491	64.14	22.4153	64.24	12.8179	64.14	6.83667	64.24	3.48315	64.14	1.46948	64.24	0.505127	64.14	0.797119
							64.34	44.1902	64.24	34.0706	64.24	22.4348	64.34	12.8276	64.24	6.84253	64.34	3.47339	64.24	1.47339	64.34	0.501221	64.24	0.802979
							64.44	44.2253	64.34	34.1135	64.34	22.4543	64.44	12.8433	64.34	6.84253	64.44	3.47925	64.34	1.47925	64.44	0.497313	64.34	0.797119
							64.54	44.2507	64.44	34.1448	64.44	22.4661	64.54	12.8569	64.44	6.84839	64.54	3.48779	64.44	1.47534	64.54	0.505127	64.44	0.799072
							64.64	44.2703	64.54	34.1799	64.54	22.4817	64.64	12.8628	64.54	6.85229	64.64	3.48511	64.54	1.47925	64.64	0.491455	64.54	0.806885
							64.74	44.3035	64.64	34.2034	64.64	22.4719	64.74	12.8687	64.64	6.84253	64.74	3.46558	64.64	1.47339	64.74	0.471925	64.64	0.797119
							64.84	44.3347	64.74	34.2288	64.74	22.4563	64.84	12.8823	64.74	6.83276	64.84	3.46948	64.74	1.46948	64.84	0.469971	64.74	0.783447
							64.94	44.364	64.84	34.2542	64.84	22.4661	64.94	12.8921	64.84	6.83667	64.94	3.45972	64.84	1.47729	64.94	0.479736	64.84	0.787354
							65.04	44.407	64.94	34.2834	64.94	22.4849	65.04	12.9116	64.94	6.84058	65.04	3.46948	64.94	1.47339	65.04	0.485596	64.94	0.779541
							65.14	44.4421	65.04	34.3174	65.04	22.4934	65.14	12.9194	65.04	6.8562	65.14	3.47144	65.04	1.48315	65.14	0.487549	65.04	0.789307
							65.24	44.4812	65.14	34.3538	65.14	22.5168	65.24	12.9429	65.14	6.85425	65.24	3.48706	65.14	1.48511	65.24	0.493407	65.14	0.783447
							65.34	44.521	65.24	34.3928	65.24	22.5715	65.34	12.9592	65.24	6.86401	65.34	3.48779	65.24	1.50073	65.34	0.503906	65.24	0.797852
							65.44	44.5632	65.34	34.4326	65.34	22.6074	65.44	12.98	65.34	6.87451	65.44	3.49878	65.34	1.50146	65.44	0.509032	65.34	0.805664
							65.54	44.5925	65.44	34.4749	65.44	22.634	65.54	13.0034	65.44	6.8855	65.54	3.50854	65.44	1.51245	65.54	0.524658	65.44	0.820557
							65.64	44.6316	65.54	34.5042	65.54	22.6633	65.64	13.019	65.54	6.89917	65.64	3.50854	65.54	1.52222	65.64	0.53833	65.54	0.826416
							65.74	44.6675	65.64	34.5237	65.64	22.7043	65.74	13.0444	65.64	6.92065	65.74	3.52222	65.64	1.53198	65.74	0.542235	65.64	0.830322
							65.84	44.7136	65.74	34.5667	65.74	22.7336	65.84	13.0698	65.74	6.9187	65.84	3.52808	65.74	1.53589	65.84	0.532471	65.74	0.845947
							65.94	44.7546	65.84	34.594	65.84	22.7571	65.94	13.0796	65.84	6.93433	65.94	3.53003	65.84	1.54175	65.94	0.542235	65.84	0.840088
							66.04	44.8035	65.94	34.6331	65.94	22.804	66.04	13.1135	65.94	6.94409	66.04	3.54565	65.94	1.53784	66.04	0.552002	65.94	0.845947
							66.14	44.8289	66.04	34.6624	66.04	22.8325	66.14	13.1265	66.04	6.95386	66.14	3.53198	66.04	1.54565	66.14	0.542969	66.04	0.859619
							66.24	44.8738	66.14	34.6819	66.14	22.8586	66.24	13.1304	66.14	6.94995	66.24	3.53979	66.14	1.54761	66.24	0.553955	66.14	0.85376
							66.34	44.9214	66.24	34.7229	66.24	22.8958	66.34	13.1487	66.24	6.95386	66.34	3.54053	66.24	1.55151	66.34	0.548828	66.24	0.863525
							66.44	44.9851	66.34	34.7471	66.34	22.9277	66.44	13.1714	66.34	6.96826	66.44	3.56128	66.34	1.55615	66.44	0.569577	66.34	0.852539
							66.54	45.0144	66.44	34.7932	66.44	22.9778	66.54	13.1772	66.44	6.98511	66.54	3.56323	66.44	1.573	66.54	0.561768	66.44	0.87915
							66.64	45.0457	66.54	34.8147	66.54	22.9993	66.64	13.1831	66.54	6.9812	66.64	3.54761	66.54	1.55933	66.64	0.555908	66.54	0.875977
							66.74	45.0945	66.64	34.844	66.64	23.0149	66.74	13.1929	66.64	6.97534	66.74	3.55737	66.64	1.55737	66.74	0.565672	66.64	0.877197
							66.84	45.1238	66.74	34.8831	66.74	23.0579	66.84	13.2065	66.74	6.99878	66.84	3.56128	66.74	1.573	66.84	0.555908	66.74	0.881104
							66.94	45.155	66.84	34.8928	66.84	23.0989	66.94	13.2222	66.84	7.00464	66.94	3.56714	66.84	1.573	66.94	0.559814	66.84	0.890869
							67.04	45.2007	66.94	34.9143	66.94	23.134	67.04	13.2249	66.94	7.01636	67.04	3.56006	66.94	1.56323	67.04	0.568359	66.94	0.886963
							67.14	45.2546	67.04	34.9502	67.04	23.168	67.14	13.2554	67.04	7.01904	67.14	3.58081	67.04	1.56592	67.14	0.579346	67.04	0.883789
							67.24	45.2937	67.14	35.0022	67.14	23.218	67.24	13.2808	67.14	7.03589	67.24	3.59643	67.14	1.58276	67.24	0.585204	67.14	0.906494
							67.34	45.3328	67.24	35.0334	67.24	23.2434	67.34	13.2905	67.24	7.04565	67.34	3.59644	67.24	1.59717	67.34	0.594971	67.24	0.9104
							67.44	45.3718	67.34	35.0725	67.34	23.2544	67.44	13.3179	67.34	7.05542	67.44	3.61865	67.34	1.60425	67.44	0.612546	67.34	0.929932
							67.54	45.3738	67.44	35.1135	67.44	23.2747	67.54	13.3003	67.44	7.07764	67.54	3.59448	67.44	1.62183	67.54	0.583252	67.44	0.94751
							67.64	45.4187	67.54	35.1174	67.54	23.2688	67.64	13.3159	67.54	7.06323	67.64	3.58472	67.54	1.58862	67.64	0.589111	67.54	0.931885
							67.74	45.4558	67.64	35.1487	67.64	23.2825	67.74	13.3315	67.64	7.06323	67.74	3.59448	67.64	1.58862	67.74	0.585204	67.64	0.924072
							67.84	45.4832	67.74	35.1838	67.74	23.304	67.84	13.3374	67.74	7.06909	67.84	3.59448	67.74	1.59839	67.84	0.579346	67.74	0.926025
							67.94	45.5398	67.84	35.2014	67.84	23.3098	67.94	13.3784	67.84	7.073	67.94	3.62573	67.84	1.59839	67.94	0.614497	67.84	0.914307
							68.04	45.5906	67.94	35.26	67.94	23.3606	68.04	13.4077	67.94	7.10815	68.04	3.62964	67.94	1.62378	68.04	0.626221	67.94	0.946289
							68.14	45.6453	68.04	35.2991	68.04	23.3762	68.14	13.4233	68.04	7.12964	68.14	3.6394	68.04	1.64526	68.14	0.635986	68.04	0.968994
							68.24	45.6758	68.14	35.344	68.14	23.4036	68.24	13.4402	68.14	7.14917	68.24	3.65039	68.14	1.65503	68.24	0.6333	68.14	0.9729
							68.34	45.7019	68.24	35.3823	68.24	23.4263	68.34	13.4487	68.24	7.15625	68.34	3.65503	68.24	1.65234	68.34	0.63208	68.24	0.976074
							68.44	45.7312	68.34	35.4104	68.34	23.4465	68.44	13.4526	68.34	7.15503	68.44	3.65503	68.34	1.65112	68.44	0.635986	68.34	0.965088
							68.54	45.7742	68.44	35.4397	68.44	23.4661	68.54	13.4722	68.44	7.15894	68.54	3.64917	68.44	1.65112	68.54	0.635986	68.44	0.959229
							68.64	45.8074	68.54	35.4749	68.54	23.4797	68.64	13.489	68.54	7.1687	68.64	3.65625	68.54	1.64526	68.64	0.643066	68.54	0.968994
							68.74	45.8464	68.64	35.5159	68.64	23.5063	68.74	13.4819	68.64	7.17578	68.74	3.65308	68.64	1.65234	68.74	0.626222	68.64	0.968262
							68.84	45.866	68.74	35.5452	68.74	23.5208	68.84	13.4956	68.74	7.17261	68.84	3.64917	68.74	1.6394	68.84	0.626221	68.74	0.967041
							68.94	45.8933	68.84	35.5667	68.84	23.5344	68.94	13.5171	68.84	7.17847	68.94	3.64526	68.84	1.64136	68.94	0.632079	68.84	0.957275
							69.04	45.9226	68.94	35.6018	68.94	23.5754	69.04	13.5288	68.94	7.18433	69.04	3.65503	68.94	1.6355	69.04	0.626221	68.94	0.967041
							69.14	45.9558	69.04	35.6311	69.04	23.5852	69.14	13.5288	69.04	7.18823	69.14	3.65503	69.04	1.64136	69.14	0.63208	69.04	0.967041
							69.24	45.9727	69.14	35.6663	69.14	23.6047	69.24	13.5281	69.14	7.19409	69.24	3.63477	69.14	1.64136	69.24	0.61182	69.14	0.963135
							69.34	46.0105	69.24	35.6714	69.24	23.5962	69.34	13.5464	69.24	7.17773	69.34	3.64331	69.24	1.62109	69.34	0.620361	69.24	0.946777
							69.44	46.0417	69.34	35.6995	69.34	23.6282	69.44	13.5581	69.34	7.19214	69.44	3.64917	69.34	1.61987	69.44	0.617187	69.34	0.951416
							69.54	46.0632	69.44	35.7366	69.44	23.6458	69.54	13.5581	69.44	7.19409	69.54	3.64526	69.44	1.62573	69.54	0.624268	69.44	0.953369
							69.64	46.0769	69.54	35.7717	69.54	23.6653	69.64	13.5627	69.54	7.20386	69.64	3.6355	69.54	1.63159	69.64	0.614502	69.54	0.94751
							69.74	46.1152	69.64	35.7913	69.64	23.6653	69.74	13.5828	69.64	7.18823	69.74	3.62891	69.64	1.61206	69.74	0.621582	69.64	0.933838
							69.84	46.1433	69.74	35.8198	69.74	23.6919	69.84	13.5835	69.74	7.19727	69.84	3.62964	69.74	1.61523	69.84	0.612549	69.74	0.927246
							69.94	46.1726	69.84	35.842	69.84	23.7161	69.94	13.5991	69.84	7.19409	69.94	3.6355	69.84	1.61206	69.94	0.612549	69.84	0.912354
							70.04	46.2253	69.94	35.8713	69.94	23.7258	70.04	13.6245	69.94	7.20776	70.04	3.6355	69.94	1.60034	70.04	0.612549	69.94	0.912354
							70.14	46.2468	70.04	35.9124	70.04	23.7454	70.14	13.6245	70.04	7.23315	70.14	3.63354	70.04	1.61011	70.14	0.610596	70.04	0.916992
							70.24	46.2832	70.14	35.9397	70.14	23.7532	70.24	13.6414	70.14	7.22729	70.24	3.64648	70.14	1.59448	70.24	0.623534	70.14	0.908447
							70.34	46.321	70.24	35.9819	70.24	23.7759	70.34	13.644	70.24	7.23438	70.34	3.64526	70.24	1.5918	70.34	0.612549	70.24	0.915527
							70.44	46.3503	70.34	36.0002	70.34	23.7793	70.44	13.6538	70.34	7.23706	70.44	3.62964	70.34	1.59058	70.44	0.60669	70.34	0.908447
							70.54	46.3894	70.44	36.0295	70.44	23.7942	70.54	13.6675	70.44	7.23706	70.54	3.64331	70.44	1.57495	70.54	0.60083	70.44	0.912354
							70.64	46.4304	70.54	36.0588	70.54	23.8118	70.64	13.6909	70.54	7.25073	70.64	3.65308	70.54	1.57886	70.64	0.614502	70.54	0.912354
							70.74	46.4597	70.64	36.0881	70.64	23.8469	70.74	13.7065	70.64	7.2605	70.74	3.64722	70.64	1.57886	70.74	0.610596	70.64	0.922119
							70.84	46.5085	70.74	36.1233	70.74	23.8567	70.84	13.7202	70.74	7.26514	70.84	3.66284	70.74	1.57886	70.84	0.610596	70.74	0.912354
							70.94	46.5398	70.84	36.1584	70.84	23.8879	70.94	13.7358	70.84	7.28198	70.94	3.66284	70.84	1.58862	70.94	0.610596	70.84	0.926025
							71.04	46.573	70.94	36.1917	70.94	23.8977	71.04	13.7593	70.94	7.28198	71.04	3.67261	70.94	1.57886	71.04	0.610596	70.94	0.931885
							71.14	46.6082	71.04	36.2385	71.04	23.9219	71.14	13.7769	71.04	7.29565	71.14	3.67725	71.04	1.59253	71.14	0.610596	71.04	0.931885
							71.24	46.6492	71.14	36.2581	71.14	23.9387	71.24	13.7964	71.14	7.31128	71.24	3.68432	71.14	1.58862	71.24	0.610594	71.14	0.926025
							71.34	46.6687	71.24	36.2913	71.24	23.968	71.34	13.8159	71.24	7.32104	71.34	3.68433	71.24	1.59839	71.34	0.604736	71.24	0.94165
							71.44	46.7136	71.34	36.3264	71.34	23.9778	71.44	13.8276	71.34	7.32495	71.44	3.69995	71.34	1.59839	71.44	0.622313	71.34	0.945557
							71.54	46.7507	71.44	36.3596	71.44	23.9993	71.54	13.8511	71.44	7.35229	71.54	3.72144	71.44	1.60034	71.54	0.620361	71.44	0.953369
							71.64	46.7859	71.54	36.4033	71.54	24.0422	71.64	13.8823	71.54	7.36206	71.64	3.72534	71.54	1.61401	71.64	0.616455	71.54	0.963135
							71.74	46.8191	71.64	36.4456	71.64	24.0645	71.74	13.9006	71.64	7.37183	71.74	3.73511	71.64	1.61401	71.74	0.610595	71.64	0.968994
							71.84	46.8406	71.74	36.4807	71.74	24.093	71.84	13.9175	71.74	7.39331	71.84	3.73511	71.74	1.62183	71.84	0.60083	71.74	0.965088
							71.94	46.8933	71.84	36.5002	71.84	24.1125	71.94	13.9272	71.84	7.39331	71.94	3.74487	71.84	1.61792	71.94	0.614501	71.84	0.961182
							72.04	46.9187	71.94	36.5295	71.94	24.1477	72.04	13.939	71.94	7.40698	72.04	3.74487	71.94	1.63232	72.04	0.610596	71.94	0.970947
							72.14	46.9656	72.04	36.551	72.04	24.1575	72.14	13.9546	72.04	7.41284	72.14	3.7644	72.04	1.6394	72.14	0.616455	72.04	0.965088
							72.24	46.989	72.14	36.5862	72.14	24.1868	72.24	13.9683	72.14	7.4187	72.24	3.76441	72.14	1.64526	72.24	0.600831	72.14	0.976807
							72.34	47.0144	72.24	36.6096	72.24	24.207	72.34	13.978	72.24	7.42651	72.34	3.7605	72.24	1.62964	72.34	0.596924	72.24	0.961182
							72.44	47.0593	72.34	36.6252	72.34	24.2258	72.44	13.9917	72.34	7.42847	72.44	3.7644	72.34	1.62573	72.44	0.59497	72.34	0.94751
							72.54	47.0984	72.44	36.6604	72.44	24.2395	72.54	14.0073	72.44	7.43628	72.54	3.76831	72.44	1.62378	72.54	0.60083	72.44	0.94165
							72.64	47.1394	72.54	36.6936	72.54	24.2532	72.64	14.0308	72.54	7.44214	72.64	3.78394	72.54	1.62964	72.64	0.60083	72.54	0.946289
							72.74	47.1831	72.64	36.7405	72.64	24.2786	72.74	14.0464	72.64	7.45581	72.74	3.77417	72.64	1.64331	72.74	0.60083	72.64	0.963135
							72.84	47.2332	72.74	36.76	72.74	24.2981	72.84	14.0698	72.74	7.47144	72.84	3.78589	72.74	1.6394	72.84	0.616455	72.74	0.963135
							72.94	47.2527	72.84	36.801	72.84	24.3293	72.94	14.0698	72.84	7.48315	72.94	3.78589	72.84	1.64526	72.94	0.610596	72.84	0.965088
							73.04	47.2976	72.94	36.8206	72.94	24.3398	73.04	14.0894	72.94	7.47803	73.04	3.79565	72.94	1.65112	73.04	0.616455	72.94	0.965088
							73.14	47.3132	73.04	36.842	73.04	24.3567	73.14	14.1089	73.04	7.50073	73.14	3.79565	73.04	1.65698	73.14	0.60083	73.04	0.965088
							73.24	47.3562	73.14	36.8713	73.14	24.3743	73.24	14.1187	73.14	7.49878	73.24	3.81518	73.14	1.65503	73.24	0.610594	73.14	0.965088
							73.34	47.3816	73.24	36.9006	73.24	24.4094	73.34	14.1284	73.24	7.52417	73.34	3.81519	73.24	1.67065	73.34	0.605469	73.24	0.967041
							73.44	47.4219	73.34	36.9299	73.34	24.429	73.44	14.1433	73.34	7.51831	73.44	3.82031	73.34	1.66479	73.44	0.607909	73.34	0.963135
							73.54	47.45	73.44	36.9565	73.44	24.4438	73.54	14.146	73.44	7.53906	73.54	3.81714	73.44	1.67578	73.54	0.60083	73.44	0.968262
							73.64	47.489	73.54	36.9729	73.54	24.4563	73.64	14.1655	73.54	7.52612	73.64	3.83276	73.54	1.66284	73.64	0.60083	73.54	0.955322
							73.74	47.53	73.64	37.0081	73.64	24.4902	73.74	14.1909	73.64	7.54175	73.74	3.84253	73.64	1.67847	73.74	0.614501	73.64	0.961182
							73.84	47.5691	73.74	37.053	73.74	24.5168	73.84	14.2163	73.74	7.55151	73.84	3.84253	73.74	1.67847	73.84	0.620361	73.74	0.970947
							73.94	47.6042	73.84	37.0881	73.84	24.5325	73.94	14.2222	73.84	7.57495	73.94	3.83862	73.84	1.68823	73.94	0.612549	73.84	0.974854
							74.04	47.6492	73.94	37.1038	73.94	24.5422	74.04	14.2358	73.94	7.5769	74.04	3.84644	73.94	1.68823	74.04	0.60083	73.94	0.967041
							74.14	47.6785	74.04	37.1272	74.04	24.5735	74.14	14.2358	74.04	7.58081	74.14	3.86206	74.04	1.698	74.14	0.596191	74.04	0.974854
							74.24	47.7214	74.14	37.1624	74.14	24.5833	74.24	14.2573	74.14	7.59448	74.24	3.86792	74.14	1.69019	74.24	0.600828	74.14	0.970947
							74.34	47.7468	74.24	37.1995	74.24	24.6184	74.34	14.2573	74.24	7.61206	74.34	3.87964	74.24	1.70776	74.34	0.596924	74.24	0.986572
							74.44	47.78	74.34	37.2151	74.34	24.6399	74.44	14.2769	74.34	7.62183	74.44	3.88354	74.34	1.69409	74.44	0.605468	74.34	0.988525
							74.54	47.8113	74.44	37.2522	74.44	24.6536	74.54	14.2866	74.44	7.63159	74.54	3.88745	74.44	1.69287	74.54	0.612549	74.44	0.982666
							74.64	47.8464	74.54	37.2795	74.54	24.679	74.64	14.2925	74.54	7.6355	74.64	3.8894	74.54	1.69019	74.64	0.598877	74.54	0.974854
							74.74	47.8855	74.64	37.3049	74.64	24.7004	74.74	14.2964	74.64	7.64722	74.74	3.89331	74.64	1.68628	74.74	0.602783	74.64	0.976807
							74.84	47.9402	74.74	37.3284	74.74	24.7141	74.84	14.3159	74.74	7.65112	74.84	3.90308	74.74	1.68433	74.84	0.612549	74.74	0.970947
							74.94	47.9753	74.84	37.3694	74.84	24.7336	74.94	14.3374	74.84	7.66089	74.94	3.89917	74.84	1.69995	74.94	0.618407	74.84	0.980713
							75.04	48.0007	74.94	37.4084	74.94	24.759	75.04	14.3472	74.94	7.68115	75.04	3.89331	74.94	1.69604	75.04	0.612549	74.94	0.990479
							75.14	48.0398	75.04	37.4377	75.04	24.7688	75.14	14.3765	75.04	7.68237	75.14	3.91748	75.04	1.69409	75.14	0.622314	75.04	0.980713
							75.24	48.0691	75.14	37.469	75.14	24.804	75.24	14.3804	75.14	7.69214	75.24	3.91479	75.14	1.70972	75.24	0.617676	75.14	0.990479
							75.34	48.1003	75.24	37.4885	75.24	24.8137	75.34	14.4019	75.24	7.69604	75.34	3.92065	75.24	1.69995	75.34	0.616455	75.24	0.985352
							75.44	48.1492	75.34	37.5283	75.34	24.8391	75.44	14.4155	75.34	7.71948	75.44	3.92847	75.34	1.70972	75.44	0.62622	75.34	0.992432
							75.54	48.1746	75.44	37.5588	75.44	24.8567	75.54	14.4214	75.44	7.72339	75.54	3.94019	75.44	1.71948	75.54	0.626221	75.44	0.992432
							75.64	48.2097	75.54	37.5862	75.54	24.8879	75.64	14.4155	75.54	7.72925	75.64	3.93433	75.54	1.72925	75.64	0.616455	75.54	0.992432
							75.74	48.2507	75.64	37.5999	75.64	24.8821	75.74	14.437	75.64	7.72729	75.74	3.94604	75.64	1.71948	75.74	0.632078	75.64	0.982666
							75.84	48.2917	75.74	37.6311	75.74	24.9153	75.84	14.4526	75.74	7.74487	75.84	3.95581	75.74	1.73511	75.84	0.634033	75.74	0.988525
							75.94	48.321	75.84	37.678	75.84	24.9446	75.94	14.4514	75.84	7.75073	75.94	3.95581	75.84	1.74683	75.94	0.622315	75.84	1.00024
							76.04	48.3601	75.94	37.7053	75.94	24.9543	76.04	14.48	75.94	7.74487	76.04	3.96558	75.94	1.73315	76.04	0.637939	75.94	0.982666
							76.14	48.3914	76.04	37.7502	76.04	24.9739	76.14	14.4897	76.04	7.75854	76.14	3.96558	76.04	1.74878	76.14	0.637939	76.04	0.986572
							76.24	48.4304	76.14	37.7717	76.14	24.998	76.24	14.5093	76.14	7.7644	76.24	3.97534	76.14	1.74292	76.24	0.65161	76.14	0.982666
							76.34	48.4551	76.24	37.8108	76.24	25.022	76.34	14.5144	76.24	7.77808	76.34	3.9707	76.24	1.75854	76.34	0.643066	76.24	0.986572
							76.44	48.4988	76.34	37.8354	76.34	25.0247	76.44	14.5171	76.34	7.78906	76.44	3.97729	76.34	1.74414	76.44	0.649658	76.34	0.981934
							76.54	48.5183	76.44	37.8733	76.44	25.054	76.54	14.5269	76.44	7.79175	76.54	3.99292	76.44	1.74683	76.54	0.655518	76.44	0.990479
							76.64	48.5496	76.54	37.9084	76.54	25.0833	76.64	14.5229	76.54	7.79175	76.64	3.97925	76.54	1.74683	76.64	0.645752	76.54	0.984619
							76.74	48.5886	76.64	37.9338	76.64	25.1047	76.74	14.5366	76.64	7.79761	76.74	3.98315	76.64	1.73779	76.74	0.661376	76.64	0.986572
							76.84	48.6277	76.74	37.9651	76.74	25.1243	76.84	14.5464	76.74	7.80151	76.84	3.99683	76.74	1.74878	76.84	0.671143	76.74	0.980713
							76.94	48.6687	76.84	37.9924	76.84	25.1536	76.94	14.5659	76.84	7.81128	76.94	4.01245	76.84	1.75854	76.94	0.680907	76.84	0.985352
							77.04	48.6882	76.94	38.0334	76.94	25.1868	77.04	14.5757	76.94	7.82104	77.04	4.01245	76.94	1.76245	77.04	0.686035	76.94	1.0022
							77.14	48.7156	77.04	38.0491	77.04	25.2024	77.14	14.5952	77.04	7.82104	77.14	4.02026	77.04	1.76831	77.14	0.692627	77.04	0.994385
							77.24	48.7351	77.14	38.0862	77.14	25.2297	77.24	14.6089	77.14	7.82886	77.24	4.02026	77.14	1.77612	77.24	0.682861	77.14	0.998291
							77.34	48.7605	77.24	38.1194	77.24	25.2297	77.34	14.6187	77.24	7.84253	77.34	4.0144	77.24	1.77612	77.34	0.677002	77.24	0.998291
							77.44	48.7898	77.34	38.1409	77.34	25.2493	77.44	14.6284	77.34	7.84253	77.44	4.02807	77.34	1.77417	77.44	0.690672	77.34	0.986572
							77.54	48.825	77.44	38.1702	77.44	25.2844	77.54	14.644	77.44	7.85229	77.54	4.03979	77.44	1.78003	77.54	0.702393	77.44	0.992432
							77.64	48.8601	77.54	38.1956	77.54	25.3	77.64	14.6577	77.54	7.85815	77.64	4.0437	77.54	1.78589	77.64	0.710205	77.54	1.0022
							77.74	48.8933	77.64	38.219	77.64	25.3274	77.74	14.6577	77.64	7.86206	77.74	4.0437	77.64	1.78394	77.74	0.716064	77.64	1.0022
							77.84	48.948	77.74	38.2542	77.74	25.3547	77.84	14.6812	77.74	7.86597	77.84	4.05347	77.74	1.78979	77.84	0.737549	77.74	0.996338
							77.94	48.9792	77.84	38.2893	77.84	25.384	77.94	14.7065	77.84	7.88159	77.94	4.06323	77.84	1.79956	77.94	0.747313	77.84	1.01196
							78.04	49.0183	77.94	38.3284	77.94	25.4172	78.04	14.7163	77.94	7.89136	78.04	4.06714	77.94	1.79956	78.04	0.736816	77.94	1.01587
							78.14	49.0496	78.04	38.3694	78.04	25.4426	78.14	14.7163	78.04	7.90112	78.14	4.073	78.04	1.78784	78.14	0.739502	78.04	1.02173
							78.24	49.0886	78.14	38.3928	78.14	25.4641	78.24	14.7261	78.14	7.90503	78.24	4.073	78.14	1.78784	78.24	0.739502	78.14	1.01196
							78.34	49.1238	78.24	38.4182	78.24	25.4778	78.34	14.7437	78.24	7.91089	78.34	4.08276	78.24	1.78784	78.34	0.755127	78.24	1.01196
							78.44	49.1648	78.34	38.4553	78.34	25.509	78.44	14.7593	78.34	7.91675	78.44	4.09448	78.34	1.7937	78.44	0.760985	78.34	1.02173
							78.54	49.2	78.44	38.4905	78.44	25.5344	78.54	14.769	78.44	7.92261	78.54	4.08472	78.44	1.80347	78.54	0.733643	78.44	1.02173
							78.64	49.2253	78.54	38.5139	78.54	25.554	78.64	14.7651	78.54	7.93237	78.64	4.08081	78.54	1.79956	78.64	0.702393	78.54	1.01587
							78.74	49.2703	78.64	38.5471	78.64	25.5715	78.74	14.7925	78.64	7.92847	78.74	4.08472	78.64	1.79565	78.74	0.69458	78.64	1.01782
							78.84	49.3093	78.74	38.5706	78.74	25.595	78.84	14.8179	78.74	7.93237	78.84	4.10889	78.74	1.80347	78.84	0.685547	78.74	1.0166
							78.94	49.3354	78.84	38.5999	78.84	25.6145	78.94	14.8276	78.84	7.948	78.94	4.1062	78.84	1.80933	78.94	0.680908	78.84	1.03345
							79.04	49.3816	78.94	38.6194	78.94	25.6438	79.04	14.8472	78.94	7.94214	79.04	4.11597	78.94	1.80933	79.04	0.696533	78.94	1.02368
							79.14	49.416	79.04	38.6604	79.04	25.679	79.14	14.8687	79.04	7.9519	79.14	4.12964	79.04	1.823	79.14	0.69458	79.04	1.03735
							79.24	49.4507	79.14	38.7034	79.14	25.7043	79.24	14.8687	79.14	7.96167	79.24	4.13159	79.14	1.82886	79.24	0.694581	79.14	1.04321
							79.34	49.4812	79.24	38.7249	79.24	25.72	79.34	14.8784	79.24	7.95776	79.34	4.11597	79.24	1.82495	79.34	0.684814	79.24	1.03345
							79.44	49.5156	79.34	38.7424	79.34	25.7336	79.44	14.8979	79.34	7.9519	79.44	4.12964	79.34	1.81909	79.44	0.685545	79.34	1.02368
							79.54	49.5593	79.44	38.7893	79.44	25.7532	79.54	14.9077	79.44	7.97144	79.54	4.14526	79.44	1.82886	79.54	0.684814	79.44	1.02368
							79.64	49.5933	79.54	38.8186	79.54	25.7891	79.64	14.9175	79.54	7.9812	79.64	4.14526	79.54	1.83862	79.64	0.678955	79.54	1.02759
							79.74	49.6414	79.64	38.8479	79.64	25.8157	79.74	14.9409	79.64	7.9812	79.74	4.15503	79.64	1.82886	79.74	0.684813	79.64	1.03345
							79.84	49.6758	79.74	38.8792	79.74	25.8489	79.84	14.9714	79.74	7.99097	79.84	4.16406	79.74	1.83862	79.84	0.684082	79.74	1.03149
							79.94	49.7097	79.84	38.9136	79.84	25.8696	79.94	14.9741	79.84	7.99609	79.94	4.16284	79.84	1.84766	79.94	0.669191	79.84	1.02686
							80.04	49.7292	79.94	38.9358	79.94	25.8821	80.04	14.9858	79.94	7.99292	80.04	4.16284	79.94	1.84644	80.04	0.65625	79.94	1.01392
							80.14	49.78	80.04	38.967	80.04	25.8918	80.14	15.0073	80.04	8.00854	80.14	4.17456	80.04	1.83667	80.14	0.675049	80.04	1.01978
							80.24	49.7996	80.14	38.9983	80.14	25.9153	80.24	15.0269	80.14	8.02026	80.24	4.16284	80.14	1.84839	80.24	0.655518	80.14	1.02173
							80.34	49.8308	80.24	39.042	80.24	25.929	80.34	15.0464	80.24	8.01636	80.34	4.17651	80.24	1.84839	80.34	0.669189	80.24	1.02173
							80.44	49.8699	80.34	39.0901	80.34	25.9543	80.44	15.0562	80.34	8.02417	80.44	4.18237	80.34	1.84839	80.44	0.66333	80.34	1.02563
							80.54	49.9031	80.44	39.1194	80.44	25.9739	80.54	15.0659	80.44	8.03784	80.54	4.18237	80.44	1.85303	80.54	0.66333	80.44	1.03149
							80.64	49.95	80.54	39.1487	80.54	26.0071	80.64	15.0854	80.54	8.04565	80.64	4.19214	80.54	1.86987	80.64	0.667236	80.54	1.04126
							80.74	49.9792	80.64	39.1799	80.64	26.0442	80.74	15.0952	80.64	8.06128	80.74	4.19604	80.64	1.87964	80.74	0.659424	80.64	1.04126
							80.84	50.0105	80.74	39.2092	80.74	26.0637	80.84	15.1089	80.74	8.07104	80.84	4.2019	80.74	1.86987	80.84	0.642578	80.74	1.0354
							80.94	50.0496	80.84	39.2385	80.84	26.0774	80.94	15.1362	80.84	8.07104	80.94	4.21167	80.84	1.86987	80.94	0.667235	80.84	1.03149
							81.04	50.0789	80.94	39.2795	80.94	26.1125	81.04	15.146	80.94	8.09058	81.04	4.20581	80.94	1.87964	81.04	0.66333	80.94	1.04126
							81.14	50.1199	81.04	39.3088	81.04	26.1321	81.14	15.1558	81.04	8.09058	81.14	4.21167	81.04	1.87964	81.14	0.657471	81.04	1.02954
							81.24	50.1492	81.14	39.342	81.14	26.1536	81.24	15.1655	81.14	8.09058	81.24	4.21167	81.14	1.86987	81.24	0.657471	81.14	1.03345
							81.34	50.1902	81.24	39.3792	81.24	26.1633	81.34	15.1753	81.24	8.10034	81.34	4.21558	81.24	1.86987	81.34	0.654297	81.24	1.03931
							81.44	50.2292	81.34	39.4182	81.34	26.1829	81.44	15.1948	81.34	8.10034	81.44	4.2312	81.34	1.85815	81.44	0.675047	81.34	1.02954
							81.54	50.2546	81.44	39.4592	81.44	26.2063	81.54	15.2085	81.44	8.12378	81.54	4.2312	81.44	1.86792	81.54	0.677002	81.44	1.03931
							81.64	50.28	81.54	39.4885	81.54	26.2219	81.64	15.2241	81.54	8.12964	81.64	4.22607	81.54	1.86206	81.64	0.692627	81.54	1.02954
							81.74	50.323	81.64	39.5217	81.64	26.2415	81.74	15.2456	81.64	8.12964	81.74	4.24292	81.64	1.85815	81.74	0.712157	81.64	1.03345
							81.84	50.3679	81.74	39.5588	81.74	26.2629	81.84	15.2651	81.74	8.14917	81.84	4.25269	81.74	1.86792	81.84	0.721924	81.74	1.03931
							81.94	50.4089	81.84	39.5979	81.84	26.2961	81.94	15.2651	81.84	8.15894	81.94	4.24292	81.84	1.87183	81.94	0.727783	81.84	1.04907
							82.04	50.4343	81.94	39.6272	81.94	26.3118	82.04	15.2808	81.94	8.15894	82.04	4.23901	81.94	1.86792	82.04	0.727783	81.94	1.03931
							82.14	50.4714	82.04	39.6448	82.04	26.3274	82.14	15.2866	82.04	8.16479	82.14	4.24878	82.04	1.86401	82.14	0.739502	82.04	1.02563
							82.24	50.4792	82.14	39.6838	82.14	26.343	82.24	15.2847	82.14	8.17065	82.24	4.23316	82.14	1.86011	82.24	0.73755	82.14	1.02173
							82.34	50.53	82.24	39.7073	82.24	26.345	82.34	15.3108	82.24	8.1687	82.34	4.24487	82.24	1.85229	82.34	0.729736	82.24	1.00024
							82.44	50.5554	82.34	39.7502	82.34	26.384	82.44	15.3374	82.34	8.18506	82.44	4.23901	82.34	1.86011	82.44	0.734375	82.34	1.01196
							82.54	50.5906	82.44	39.7795	82.44	26.4036	82.54	15.3491	82.44	8.19214	82.54	4.24487	82.44	1.86401	82.54	0.731689	82.44	1.00024
							82.64	50.6257	82.54	39.7991	82.54	26.4133	82.64	15.3589	82.54	8.19214	82.64	4.25073	82.54	1.86987	82.64	0.737549	82.54	1.00024
							82.74	50.6609	82.64	39.8401	82.64	26.4387	82.74	15.3687	82.64	8.198	82.74	4.23901	82.64	1.86597	82.74	0.721925	82.64	1.01074
							82.84	50.7	82.74	39.8596	82.74	26.4473	82.84	15.3882	82.74	8.19214	82.84	4.25464	82.74	1.86011	82.84	0.735596	82.74	1.0022
							82.94	50.7292	82.84	39.8889	82.84	26.4758	82.94	15.3979	82.84	8.21362	82.94	4.25464	82.84	1.87378	82.94	0.741455	82.84	1.0022
							83.04	50.7742	82.94	39.9182	82.94	26.4954	83.04	15.4175	82.94	8.21362	83.04	4.25659	82.94	1.86792	83.04	0.741455	82.94	1.0061
							83.14	50.7996	83.04	39.9495	83.04	26.5247	83.14	15.4272	83.04	8.22339	83.14	4.26245	83.04	1.87769	83.14	0.741455	83.04	1.01196
							83.24	50.8289	83.14	39.9729	83.14	26.5344	83.24	15.4507	83.14	8.22729	83.24	4.26245	83.14	1.87183	83.24	0.741454	83.14	1.01196
							83.34	50.8562	83.24	40.0081	83.24	26.5676	83.34	15.4526	83.24	8.24292	83.34	4.26245	83.24	1.88745	83.34	0.737549	83.24	1.01587
							83.44	50.8738	83.34	40.0237	83.34	26.5911	83.44	15.4565	83.34	8.23901	83.44	4.26245	83.34	1.87769	83.44	0.725831	83.34	0.998291
							83.54	50.9285	83.44	40.0491	83.44	26.595	83.54	15.48	83.44	8.24292	83.54	4.27222	83.44	1.86792	83.54	0.741455	83.44	0.992432
							83.64	50.95	83.54	40.0784	83.54	26.6145	83.64	15.4858	83.54	8.25269	83.64	4.27612	83.54	1.87769	83.64	0.729736	83.54	0.992432
							83.74	50.9656	83.64	40.0979	83.64	26.6379	83.74	15.4937	83.64	8.25659	83.74	4.26831	83.64	1.88159	83.74	0.725831	83.64	0.982666
							83.84	50.9988	83.74	40.1155	83.74	26.6594	83.84	15.5073	83.74	8.25854	83.84	4.27612	83.74	1.87378	83.84	0.733643	83.74	0.982666
							83.94	51.0222	83.84	40.1389	83.84	26.6946	83.94	15.521	83.84	8.27222	83.94	4.27222	83.84	1.87769	83.94	0.739502	83.84	0.992432
							84.04	51.0593	83.94	40.1584	83.94	26.718	84.04	15.5464	83.94	8.27222	84.04	4.28589	83.94	1.87256	84.04	0.739502	83.94	0.980713
							84.14	51.0886	84.04	40.1877	84.04	26.7434	84.14	15.5562	84.04	8.28198	84.14	4.29175	84.04	1.8894	84.14	0.743408	84.04	0.984619
							84.24	51.1082	84.14	40.2073	84.14	26.7629	84.24	15.5659	84.14	8.28198	84.24	4.28198	84.14	1.87964	84.24	0.739502	84.14	0.990479
							84.34	51.1472	84.24	40.2327	84.24	26.7844	84.34	15.5776	84.24	8.28198	84.34	4.28979	84.24	1.87964	84.34	0.737549	84.24	0.980713
							84.44	51.1609	84.34	40.2659	84.34	26.7961	84.44	15.5874	84.34	8.2937	84.44	4.28394	84.34	1.88159	84.44	0.73169	84.34	0.97876
							84.54	51.1941	84.44	40.2795	84.44	26.8157	84.54	15.5874	84.44	8.30347	84.54	4.28857	84.44	1.86987	84.54	0.721924	84.44	0.976807
							84.64	51.2292	84.54	40.2991	84.54	26.8254	84.64	15.5972	84.54	8.30347	84.64	4.29565	84.54	1.86987	84.64	0.731689	84.54	0.9729
							84.74	51.2566	84.64	40.3303	84.64	26.8547	84.74	15.6108	84.64	8.31714	84.74	4.29565	84.64	1.86987	84.74	0.72583	84.64	0.982666
							84.84	51.3035	84.74	40.3499	84.74	26.8782	84.84	15.6343	84.74	8.3269	84.84	4.30542	84.74	1.86987	84.84	0.741455	84.74	0.982666
							84.94	51.3406	84.84	40.3928	84.84	26.9153	84.94	15.6421	84.84	8.34253	84.94	4.30932	84.84	1.86987	84.94	0.741454	84.84	0.992432
							85.04	51.366	84.94	40.4397	84.94	26.9446	85.04	15.6538	84.94	8.3562	85.04	4.31128	84.94	1.88354	85.04	0.727783	84.94	0.996338
							85.14	51.3796	85.04	40.4456	85.04	26.9602	85.14	15.6577	85.04	8.35815	85.14	4.30542	85.04	1.8855	85.14	0.721924	85.04	0.998291
							85.24	51.4128	85.14	40.469	85.14	26.968	85.24	15.6675	85.14	8.36597	85.24	4.31518	85.14	1.87964	85.24	0.719969	85.14	0.996338
							85.34	51.4402	85.24	40.5022	85.24	27.0032	85.34	15.6812	85.24	8.38159	85.34	4.30933	85.24	1.89331	85.34	0.719971	85.24	1.0022
							85.44	51.4656	85.34	40.5295	85.34	27.0149	85.44	15.6929	85.34	8.38159	85.44	4.31128	85.34	1.8894	85.44	0.706299	85.34	0.992432
							85.54	51.5085	85.44	40.5452	85.44	27.0305	85.54	15.7112	85.44	8.37769	85.54	4.31519	85.44	1.8855	85.54	0.710205	85.44	0.988525
							85.64	51.5503	85.54	40.5686	85.54	27.0637	85.64	15.7241	85.54	8.396	85.64	4.31519	85.54	1.88354	85.64	0.700439	85.54	0.99707
							85.74	51.5808	85.64	40.5842	85.64	27.0793	85.74	15.7378	85.64	8.39917	85.74	4.31323	85.64	1.8855	85.74	0.700439	85.64	0.988525
							85.84	51.6121	85.74	40.6096	85.74	27.095	85.84	15.7378	85.74	8.40308	85.84	4.31323	85.74	1.89331	85.84	0.700439	85.74	0.986572
							85.94	51.6511	85.84	40.6292	85.84	27.1086	85.94	15.7632	85.84	8.40308	85.94	4.3269	85.84	1.8894	85.94	0.700438	85.84	0.992432
							86.04	51.6707	85.94	40.6584	85.94	27.1438	86.04	15.769	85.94	8.41675	86.04	4.33276	85.94	1.90308	86.04	0.700439	85.94	1.0022
							86.14	51.6953	86.04	40.678	86.04	27.1536	86.14	15.7878	86.04	8.42651	86.14	4.33789	86.04	1.90894	86.14	0.699707	86.04	0.996338
							86.24	51.7351	86.14	40.7092	86.14	27.1782	86.24	15.7983	86.14	8.4375	86.24	4.34643	86.14	1.9043	86.24	0.710204	86.14	0.997559
							86.34	51.7703	86.24	40.7502	86.24	27.1926	86.34	15.812	86.24	8.44604	86.34	4.35229	86.24	1.90894	86.34	0.700439	86.24	1.0061
							86.44	51.8171	86.34	40.7698	86.34	27.2141	86.44	15.8237	86.34	8.4519	86.44	4.35815	86.34	1.91284	86.44	0.696532	86.34	1.0022
							86.54	51.8542	86.44	40.7952	86.44	27.2297	86.54	15.8413	86.44	8.45776	86.54	4.3562	86.44	1.92456	86.54	0.690674	86.44	1.01196
							86.64	51.8894	86.54	40.8206	86.54	27.2532	86.64	15.8472	86.54	8.46167	86.64	4.36206	86.54	1.9187	86.64	0.69458	86.54	1.01196
							86.74	51.9363	86.64	40.8538	86.64	27.2668	86.74	15.8667	86.64	8.46558	86.74	4.35815	86.64	1.92334	86.74	0.706298	86.64	1.0061
							86.84	51.9695	86.74	40.885	86.74	27.2981	86.84	15.8667	86.74	8.47729	86.84	4.35229	86.74	1.93628	86.84	0.688721	86.74	1.01782
							86.94	52.0203	86.84	40.8987	86.84	27.3137	86.94	15.8823	86.84	8.47144	86.94	4.35815	86.84	1.92456	86.94	0.694579	86.84	1.0061
							87.04	52.0496	86.94	40.926	86.94	27.3293	87.04	15.8765	86.94	8.47729	87.04	4.3562	86.94	1.93628	87.04	0.688721	86.94	1.0061
							87.14	52.0847	87.04	40.9495	87.04	27.343	87.14	15.896	87.04	8.47534	87.14	4.35815	87.04	1.93433	87.14	0.684814	87.04	1.00415
							87.24	52.1238	87.14	40.969	87.14	27.3633	87.24	15.9058	87.14	8.49683	87.24	4.3667	87.14	1.94604	87.24	0.68872	87.14	1.01587
							87.34	52.1589	87.24	40.9983	87.24	27.3938	87.34	15.9155	87.24	8.50073	87.34	4.36401	87.24	1.94995	87.34	0.688721	87.24	1.01465
							87.44	52.2097	87.34	41.0198	87.34	27.4036	87.44	15.939	87.34	8.50073	87.44	4.38354	87.34	1.93823	87.44	0.698485	87.34	1.02173
							87.54	52.2449	87.44	41.0588	87.44	27.4348	87.54	15.9409	87.44	8.52417	87.54	4.36987	87.44	1.9519	87.54	0.684814	87.44	1.02563
							87.64	52.2957	87.54	41.0745	87.54	27.4446	87.64	15.9565	87.54	8.52612	87.64	4.3894	87.54	1.95386	87.64	0.700439	87.54	1.01782
							87.74	52.3308	87.64	41.1096	87.64	27.4758	87.74	15.9565	87.64	8.54565	87.74	4.39526	87.64	1.96948	87.74	0.690674	87.64	1.02759
							87.84	52.3562	87.74	41.1311	87.74	27.4895	87.84	15.978	87.74	8.55151	87.84	4.40503	87.74	1.95972	87.84	0.691406	87.74	1.02368
							87.94	52.3894	87.84	41.1565	87.84	27.5208	87.94	15.9878	87.84	8.55737	87.94	4.40503	87.84	1.95581	87.94	0.702392	87.84	1.02368
							88.04	52.4304	87.94	41.1897	87.94	27.5344	88.04	15.9976	87.94	8.56128	88.04	4.40503	87.94	1.95972	88.04	0.692627	87.94	1.03345
							88.14	52.4656	88.04	41.2112	88.04	27.5559	88.14	16.0034	88.04	8.56128	88.14	4.41479	88.04	1.95386	88.14	0.698486	88.04	1.02759
							88.24	52.491	88.14	41.2366	88.14	27.5715	88.24	15.9976	88.14	8.56714	88.24	4.4148	88.14	1.96558	88.24	0.682862	88.14	1.02954
							88.34	52.5398	88.24	41.2502	88.24	27.5852	88.34	16.0217	88.24	8.56592	88.34	4.42456	88.24	1.94995	88.34	0.692627	88.24	1.02759
							88.44	52.5906	88.34	41.2795	88.34	27.595	88.44	16.0483	88.34	8.58276	88.44	4.42456	88.34	1.96362	88.44	0.702391	88.34	1.04321
							88.54	52.6191	88.44	41.3206	88.44	27.6184	88.54	16.0535	88.44	8.59644	88.54	4.43359	88.44	1.97925	88.54	0.697754	88.44	1.04517
							88.64	52.6589	88.54	41.3452	88.54	27.6489	88.64	16.0581	88.54	8.60742	88.64	4.44409	88.54	1.98438	88.64	0.706299	88.54	1.05615
							88.74	52.6785	88.64	41.3831	88.64	27.6633	88.74	16.0815	88.64	8.62378	88.74	4.45386	88.64	1.99292	88.74	0.721922	88.64	1.05103
							88.84	52.7195	88.74	41.4182	88.74	27.6887	88.84	16.1069	88.74	8.63745	88.84	4.46753	88.74	1.99878	88.84	0.731689	88.74	1.05493
							88.94	52.7546	88.84	41.4495	88.84	27.7239	88.94	16.1128	88.84	8.65308	88.94	4.47925	88.84	2.00854	88.94	0.725829	88.84	1.07056
							89.04	52.7781	88.94	41.4846	88.94	27.7493	89.04	16.1167	88.94	8.65894	89.04	4.47339	88.94	2.01831	89.04	0.723877	88.94	1.07056
							89.14	52.8093	89.04	41.4983	89.04	27.7629	89.14	16.1304	89.04	8.66675	89.14	4.48315	89.04	2.00854	89.14	0.729736	89.04	1.06079
							89.24	52.8289	89.14	41.5295	89.14	27.7864	89.24	16.146	89.14	8.68237	89.24	4.48706	89.14	2.01831	89.24	0.739501	89.14	1.0752
							89.34	52.8542	89.24	41.5686	89.24	27.8235	89.34	16.1616	89.24	8.69214	89.34	4.49878	89.24	2.03271	89.34	0.745361	89.24	1.08618
							89.44	52.8777	89.34	41.6038	89.34	27.8391	89.44	16.1675	89.34	8.698	89.44	4.48316	89.34	2.03589	89.44	0.729737	89.34	1.08813
							89.54	52.9089	89.44	41.6233	89.44	27.843	89.54	16.1812	89.44	8.69604	89.54	4.4812	89.44	2.01831	89.54	0.743408	89.44	1.07251
							89.64	52.9441	89.54	41.6584	89.54	27.8665	89.64	16.2026	89.54	8.71167	89.64	4.49097	89.54	2.02808	89.64	0.741455	89.54	1.08618
							89.74	52.9578	89.64	41.6936	89.64	27.8977	89.74	16.2065	89.64	8.71753	89.74	4.49097	89.64	2.02808	89.74	0.733644	89.64	1.08618
							89.84	53.0046	89.74	41.7073	89.74	27.9153	89.84	16.2183	89.74	8.71167	89.84	4.50269	89.74	2.02808	89.84	0.741455	89.74	1.08032
							89.94	53.0359	89.84	41.7405	89.84	27.9446	89.94	16.2515	89.84	8.72729	89.94	4.51245	89.84	2.0437	89.94	0.751219	89.84	1.08618
							90.04	53.0457	89.94	41.7795	89.94	27.9739	90.04	16.2534	89.94	8.74292	90.04	4.51318	89.94	2.04956	90.04	0.747314	89.94	1.08228
							90.14	53.0691	90.04	41.8049	90.04	27.9895	90.14	16.2476	90.04	8.73901	90.14	4.50464	90.04	2.04565	90.14	0.741455	90.04	1.0686
							90.24	53.1042	90.14	41.8206	90.14	27.9934	90.24	16.2671	90.14	8.73706	90.24	4.5144	90.14	2.03394	90.24	0.741454	90.14	1.05688
							90.34	53.1394	90.24	41.8538	90.24	28.0129	90.34	16.2866	90.24	8.76245	90.34	4.52417	90.24	2.04956	90.34	0.751221	90.24	1.06665
							90.44	53.1589	90.34	41.8987	90.34	28.0442	90.44	16.2905	90.34	8.76245	90.44	4.52808	90.34	2.06323	90.44	0.751221	90.34	1.07251
							90.54	53.1746	90.44	41.9182	90.44	28.0488	90.54	16.3022	90.44	8.77612	90.54	4.52026	90.44	2.05933	90.54	0.741455	90.44	1.07642
							90.64	53.2	90.54	41.926	90.54	28.0618	90.64	16.3062	90.54	8.77808	90.64	4.52417	90.54	2.04565	90.64	0.751221	90.54	1.07837
							90.74	53.2339	90.64	41.9592	90.64	28.0852	90.74	16.3179	90.64	8.78198	90.74	4.52417	90.64	2.04956	90.74	0.755127	90.64	1.07446
							90.84	53.2703	90.74	41.9846	90.74	28.0989	90.84	16.3276	90.74	8.78198	90.84	4.53394	90.74	2.0437	90.84	0.760986	90.74	1.07056
							90.94	53.2859	90.84	42.0237	90.84	28.134	90.94	16.3374	90.84	8.79565	90.94	4.53003	90.84	2.04956	90.94	0.757081	90.84	1.07056
							91.04	53.321	90.94	42.0413	90.94	28.1438	91.04	16.3569	90.94	8.79761	91.04	4.53784	90.94	2.04956	91.04	0.764893	90.94	1.07129
							91.14	53.3601	91.04	42.0588	91.04	28.1653	91.14	16.3667	91.04	8.79761	91.14	4.5437	91.04	2.04761	91.14	0.772705	91.04	1.07642
							91.24	53.3992	91.14	42.0881	91.14	28.1946	91.24	16.3843	91.14	8.80542	91.24	4.55151	91.14	2.05737	91.24	0.786376	91.14	1.08228
							91.34	53.4128	91.24	42.1272	91.24	28.2161	91.34	16.3882	91.24	8.82886	91.34	4.54565	91.24	2.05542	91.34	0.780518	91.24	1.08423
							91.44	53.4421	91.34	42.1409	91.34	28.2258	91.44	16.3979	91.34	8.823	91.44	4.55542	91.34	2.04956	91.44	0.785155	91.34	1.08423
							91.54	53.4714	91.44	42.1799	91.44	28.2551	91.54	16.4175	91.44	8.83276	91.54	4.56519	91.44	2.04956	91.54	0.802002	91.44	1.07837
							91.64	53.5066	91.54	42.2209	91.54	28.2844	91.64	16.4175	91.54	8.84253	91.64	4.56909	91.54	2.05933	91.64	0.792236	91.54	1.09399
							91.74	53.5469	91.64	42.2405	91.64	28.3	91.74	16.4363	91.64	8.84253	91.74	4.58008	91.64	2.05347	91.74	0.797363	91.64	1.08423
							91.84	53.5691	91.74	42.2749	91.74	28.3306	91.84	16.4448	91.74	8.84766	91.84	4.573	91.74	2.06445	91.84	0.784424	91.74	1.08936
							91.94	53.6003	91.84	42.303	91.84	28.3333	91.94	16.4644	91.84	8.84058	91.94	4.573	91.84	2.04761	91.94	0.800047	91.84	1.07446
							92.04	53.6296	91.94	42.3479	91.94	28.3567	92.04	16.4644	91.94	8.86011	92.04	4.56323	91.94	2.05151	92.04	0.794189	91.94	1.09009
							92.14	53.6589	92.04	42.3674	92.04	28.3723	92.14	16.4858	92.04	8.86011	92.14	4.573	92.04	2.05737	92.14	0.803955	92.04	1.08423
							92.24	53.7039	92.14	42.4084	92.14	28.4055	92.24	16.5054	92.14	8.86987	92.24	4.58276	92.14	2.06201	92.24	0.819579	92.14	1.09009
							92.34	53.7156	92.24	42.4338	92.24	28.4329	92.34	16.5015	92.24	8.87964	92.34	4.573	92.24	2.07886	92.34	0.805908	92.24	1.09399
							92.44	53.739	92.34	42.4436	92.34	28.4387	92.44	16.5054	92.34	8.89014	92.44	4.58276	92.34	2.06519	92.44	0.800048	92.34	1.09595
							92.54	53.7683	92.44	42.4709	92.44	28.4622	92.54	16.5151	92.44	8.90112	92.54	4.58276	92.44	2.06323	92.54	0.800049	92.44	1.09985
							92.64	53.8074	92.54	42.4944	92.54	28.4758	92.64	16.5327	92.54	8.90112	92.64	4.59448	92.54	2.06909	92.64	0.798096	92.54	1.09009
							92.74	53.8347	92.64	42.5256	92.64	28.509	92.74	16.5308	92.64	8.89917	92.74	4.59839	92.64	2.08081	92.74	0.78833	92.64	1.10181
							92.84	53.8699	92.74	42.553	92.74	28.5286	92.84	16.5464	92.74	8.89722	92.84	4.60425	92.74	2.073	92.84	0.803955	92.74	1.09595
							92.94	53.8972	92.84	42.5784	92.84	28.5442	92.94	16.5667	92.84	8.91284	92.94	4.60034	92.84	2.06909	92.94	0.805907	92.84	1.10181
							93.04	53.9304	92.94	42.6155	92.94	28.5645	93.04	16.5874	92.94	8.9187	93.04	4.60425	92.94	2.07886	93.04	0.813721	92.94	1.10254
							93.14	53.9695	93.04	42.6389	93.04	28.5852	93.14	16.6069	93.04	8.92651	93.14	4.61401	93.04	2.08862	93.14	0.81958	93.04	1.11353
							93.24	54.0007	93.14	42.6897	93.14	28.6047	93.24	16.6069	93.14	8.94214	93.24	4.61401	93.14	2.08862	93.24	0.81958	93.14	1.11353
							93.34	54.0496	93.24	42.6995	93.24	28.6243	93.34	16.6284	93.24	8.94214	93.34	4.62378	93.24	2.09253	93.34	0.823486	93.24	1.10571
							93.44	54.0808	93.34	42.7483	93.34	28.6536	93.44	16.6343	93.34	8.9519	93.44	4.62378	93.34	2.10815	93.44	0.82544	93.34	1.11157
							93.54	54.1199	93.44	42.7756	93.44	28.6614	93.54	16.6479	93.44	8.948	93.54	4.63354	93.44	2.10815	93.54	0.81958	93.44	1.11157
							93.64	54.1394	93.54	42.7991	93.54	28.675	93.64	16.6479	93.54	8.96167	93.64	4.63354	93.54	2.11792	93.64	0.81958	93.54	1.11157
							93.74	54.1785	93.64	42.8186	93.64	28.6887	93.74	16.6675	93.64	8.96167	93.74	4.63159	93.64	2.11792	93.74	0.819579	93.64	1.10571
							93.84	54.1941	93.74	42.8616	93.74	28.7239	93.84	16.687	93.74	8.97534	93.84	4.63159	93.74	2.11792	93.84	0.81958	93.74	1.12134
							93.94	54.2292	93.84	42.8889	93.84	28.7336	93.94	16.7065	93.84	8.9812	93.94	4.64136	93.84	2.11206	93.94	0.824217	93.84	1.10571
							94.04	54.2644	93.94	42.928	93.94	28.7532	94.04	16.7163	93.94	9.00073	94.04	4.64722	93.94	2.12769	94.04	0.827393	93.94	1.12134
							94.14	54.2937	94.04	42.9573	94.04	28.7805	94.14	16.73	94.04	9.00659	94.14	4.64917	94.04	2.13354	94.14	0.825439	94.04	1.11743
							94.24	54.325	94.14	42.9807	94.14	28.7883	94.24	16.7437	94.14	9.00464	94.24	4.65698	94.14	2.12573	94.24	0.831299	94.14	1.10962
							94.34	54.3542	94.24	43.0042	94.24	28.8137	94.34	16.7573	94.24	9.01636	94.34	4.66675	94.24	2.12378	94.34	0.846924	94.24	1.10571
							94.44	54.3953	94.34	43.0471	94.34	28.8489	94.44	16.7788	94.34	9.02612	94.44	4.67261	94.34	2.13354	94.44	0.852782	94.34	1.11548
							94.54	54.4402	94.44	43.0686	94.44	28.8743	94.54	16.7983	94.44	9.03198	94.54	4.68237	94.44	2.12964	94.54	0.85083	94.44	1.11548
							94.64	54.4695	94.54	43.1096	94.54	28.8958	94.64	16.8081	94.54	9.04175	94.64	4.68237	94.54	2.1394	94.64	0.854736	94.54	1.1311
							94.74	54.5066	94.64	43.1292	94.64	28.9153	94.74	16.8179	94.64	9.04175	94.74	4.68823	94.64	2.1394	94.74	0.856688	94.64	1.12134
							94.84	54.5496	94.74	43.1643	94.74	28.9407	94.84	16.8374	94.74	9.04761	94.84	4.69214	94.74	2.1499	94.84	0.85083	94.74	1.1311
							94.94	54.5906	94.84	43.1826	94.84	28.9543	94.94	16.8472	94.84	9.06714	94.94	4.68628	94.84	2.14917	94.94	0.85083	94.84	1.1311
							95.04	54.6238	94.94	43.2092	94.94	28.9739	95.04	16.8472	94.94	9.073	95.04	4.69214	94.94	2.14917	95.04	0.841064	94.94	1.1311
							95.14	54.6589	95.04	43.2307	95.04	28.9836	95.14	16.8667	95.04	9.073	95.14	4.7019	95.04	2.14917	95.14	0.85083	95.04	1.13501
							95.24	54.6902	95.14	43.2698	95.14	29.0188	95.24	16.8706	95.14	9.08667	95.24	4.7019	95.14	2.14917	95.24	0.841064	95.14	1.15063
							95.34	54.7	95.24	43.2893	95.24	29.0442	95.34	16.8862	95.24	9.09253	95.34	4.7019	95.24	2.14917	95.34	0.844971	95.24	1.14087
							95.44	54.7332	95.34	43.3147	95.34	29.0637	95.44	16.9058	95.34	9.10229	95.44	4.71167	95.34	2.14917	95.44	0.850829	95.34	1.14087
							95.54	54.7683	95.44	43.3596	95.44	29.093	95.54	16.9155	95.44	9.12183	95.54	4.7312	95.44	2.16284	95.54	0.860596	95.44	1.15527
							95.64	54.7976	95.54	43.3889	95.54	29.1145	95.64	16.9155	95.54	9.13159	95.64	4.7312	95.54	2.1687	95.64	0.854736	95.54	1.16235
							95.74	54.8523	95.64	43.4202	95.64	29.134	95.74	16.937	95.64	9.13159	95.74	4.74097	95.64	2.1687	95.74	0.860594	95.64	1.15259
							95.84	54.8777	95.74	43.4534	95.74	29.1672	95.84	16.9468	95.74	9.14526	95.84	4.7312	95.74	2.1687	95.84	0.848877	95.74	1.16626
							95.94	54.8972	95.84	43.4788	95.84	29.1887	95.94	16.9468	95.84	9.16089	95.94	4.7312	95.84	2.1687	95.94	0.839111	95.84	1.17212
							96.04	54.9265	95.94	43.4983	95.94	29.2083	96.04	16.9644	95.94	9.16089	96.04	4.73901	95.94	2.17261	96.04	0.85083	95.94	1.16235
							96.14	54.9585	96.04	43.5295	96.04	29.2317	96.14	16.9761	96.04	9.1687	96.14	4.73706	96.04	2.18237	96.14	0.85083	96.04	1.17407
							96.24	55.0105	96.14	43.5549	96.14	29.2493	96.24	16.9976	96.14	9.17651	96.24	4.75268	96.14	2.17847	96.24	0.854734	96.14	1.16821
							96.34	55.0378	96.24	43.594	96.24	29.2883	96.34	17.0034	96.24	9.19214	96.34	4.74878	96.24	2.19019	96.34	0.860596	96.24	1.18774
							96.44	55.071	96.34	43.6155	96.34	29.3098	96.44	17.021	96.34	9.18823	96.44	4.75269	96.34	2.17651	96.44	0.860595	96.34	1.17798
							96.54	55.1121	96.44	43.6428	96.44	29.3352	96.54	17.0269	96.44	9.2019	96.54	4.75269	96.44	2.18042	96.54	0.860596	96.44	1.17212
							96.64	55.1414	96.54	43.6702	96.54	29.3547	96.64	17.0327	96.54	9.20581	96.64	4.75342	96.54	2.17065	96.64	0.846924	96.54	1.17212
							96.74	55.1707	96.64	43.6956	96.64	29.3704	96.74	17.0366	96.64	9.20386	96.74	4.75464	96.64	2.17065	96.74	0.841065	96.64	1.16235
							96.84	55.1921	96.74	43.7092	96.74	29.3743	96.84	17.0366	96.74	9.19604	96.84	4.75464	96.74	2.17065	96.84	0.835205	96.74	1.16235
							96.94	55.2214	96.84	43.7346	96.84	29.4055	96.94	17.0581	96.84	9.21167	96.94	4.75464	96.84	2.17065	96.94	0.850829	96.84	1.15259
							97.04	55.2566	96.94	43.7698	96.94	29.425	97.04	17.0679	96.94	9.22144	97.04	4.75073	96.94	2.18042	97.04	0.837158	96.94	1.16235
							97.14	55.2761	97.04	43.7893	97.04	29.4407	97.14	17.0776	97.04	9.21753	97.14	4.74487	97.04	2.17651	97.14	0.831299	97.04	1.15259
							97.24	55.3113	97.14	43.8088	97.14	29.4446	97.24	17.0972	97.14	9.22534	97.24	4.75464	97.14	2.16089	97.24	0.841063	97.14	1.15259
							97.34	55.3308	97.24	43.8428	97.24	29.4778	97.34	17.1069	97.24	9.24097	97.34	4.75854	97.24	2.17065	97.34	0.831299	97.24	1.15259
							97.44	55.3738	97.34	43.8713	97.34	29.5051	97.44	17.1265	97.34	9.24097	97.44	4.77417	97.34	2.17065	97.44	0.841063	97.34	1.15259
							97.54	55.3914	97.44	43.9006	97.44	29.5344	97.54	17.137	97.44	9.26245	97.54	4.78003	97.44	2.18433	97.54	0.846924	97.44	1.16626
							97.64	55.4246	97.54	43.926	97.54	29.5598	97.64	17.1479	97.54	9.26831	97.64	4.77417	97.54	2.18433	97.64	0.831299	97.54	1.16821
							97.74	55.4636	97.64	43.9514	97.64	29.5676	97.74	17.1714	97.64	9.26245	97.74	4.77807	97.64	2.17847	97.74	0.844969	97.64	1.16235
							97.84	55.5027	97.74	43.9788	97.74	29.6067	97.84	17.1851	97.74	9.27612	97.84	4.78394	97.74	2.19604	97.84	0.846924	97.74	1.16626
							97.94	55.5359	97.84	44.0159	97.84	29.6301	97.94	17.1863	97.84	9.28784	97.94	4.79565	97.84	2.20386	97.94	0.856688	97.84	1.17212
							98.04	55.571	97.94	44.051	97.94	29.6555	98.04	17.1936	97.94	9.2937	98.04	4.79565	97.94	2.20972	98.04	0.85083	97.94	1.17212
							98.14	55.6023	98.04	44.0764	98.04	29.675	98.14	17.2202	98.04	9.29834	98.14	4.80542	98.04	2.20972	98.14	0.85083	98.04	1.16235
							98.24	55.6316	98.14	44.1018	98.14	29.6848	98.24	17.23	98.14	9.31519	98.24	4.80542	98.14	2.20972	98.24	0.841064	98.14	1.16699
							98.34	55.6563	98.24	44.1213	98.24	29.7043	98.34	17.2351	98.24	9.31519	98.34	4.81445	98.24	2.19995	98.34	0.836426	98.24	1.16431
							98.44	55.6804	98.34	44.1558	98.34	29.7251	98.44	17.2378	98.34	9.32031	98.44	4.80933	98.34	2.20508	98.44	0.829347	98.34	1.17334
							98.54	55.7195	98.44	44.1741	98.44	29.7434	98.54	17.2476	98.44	9.3269	98.54	4.80347	98.44	2.198	98.54	0.829346	98.44	1.16235
							98.64	55.7507	98.54	44.1995	98.54	29.7629	98.64	17.2573	98.54	9.33276	98.64	4.80737	98.54	2.198	98.64	0.81958	98.54	1.15259
							98.74	55.7605	98.64	44.2229	98.64	29.7727	98.74	17.2573	98.64	9.33276	98.74	4.81323	98.64	2.198	98.74	0.81958	98.64	1.15649
							98.84	55.7996	98.74	44.26	98.74	29.7922	98.84	17.2769	98.74	9.34253	98.84	4.823	98.74	2.198	98.84	0.81958	98.74	1.16235
							98.94	55.8152	98.84	44.2795	98.84	29.8235	98.94	17.2847	98.84	9.35229	98.94	4.81909	98.84	2.2019	98.94	0.815674	98.84	1.16235
							99.04	55.8503	98.94	44.3088	98.94	29.8293	99.04	17.2886	98.94	9.35229	99.04	4.81323	98.94	2.20386	99.04	0.809814	98.94	1.15845
							99.14	55.8796	99.04	44.3284	99.04	29.843	99.14	17.2983	99.04	9.36206	99.14	4.81323	99.04	2.198	99.14	0.800049	99.04	1.15649
							99.24	55.9089	99.14	44.3499	99.14	29.8528	99.24	17.3179	99.14	9.36206	99.24	4.81323	99.14	2.18823	99.24	0.800049	99.14	1.16626
							99.34	55.9402	99.24	44.3792	99.24	29.8723	99.34	17.3374	99.24	9.36206	99.34	4.8269	99.24	2.18823	99.34	0.814453	99.24	1.17212
							99.44	55.9792	99.34	44.4084	99.34	29.9082	99.44	17.3472	99.34	9.38159	99.44	4.83276	99.34	2.2019	99.44	0.811768	99.34	1.17212
							99.54	56.0203	99.44	44.428	99.44	29.9302	99.54	17.3706	99.44	9.38159	99.54	4.84253	99.44	2.198	99.54	0.816895	99.44	1.17212
							99.64	56.0398	99.54	44.4592	99.54	29.957	99.64	17.3843	99.54	9.40112	99.64	4.84253	99.54	2.2124	99.64	0.814453	99.54	1.18579
							99.74	56.0789	99.64	44.4788	99.64	29.9836	99.74	17.3882	99.64	9.40112	99.74	4.85229	99.64	2.20972	99.74	0.831297	99.64	1.18188
							99.84	56.1199	99.74	44.512	99.74	30.0149	99.84	17.4019	99.74	9.41089	99.84	4.85229	99.74	2.21948	99.84	0.831299	99.74	1.19165
							99.94	56.1453	99.84	44.5471	99.84	30.0298	99.94	17.4175	99.84	9.42261	99.94	4.8562	99.84	2.21948	99.94	0.821533	99.84	1.19165
							100.04	56.1687	99.94	44.5686	99.94	30.0371	100.04	17.437	99.94	9.42651	100.04	4.87183	99.94	2.20972	100.04	0.821533	99.94	1.18384
							100.14	56.2	100.04	44.5979	100.04	30.0637	100.14	17.4468	100.04	9.43823	100.14	4.87183	100.04	2.20972	100.14	0.831299	100.04	1.1897
							100.24	56.2292	100.14	44.6272	100.14	30.0735	100.24	17.4565	100.14	9.44214	100.24	4.87183	100.14	2.20972	100.24	0.831299	100.14	1.17993
							100.34	56.2722	100.24	44.6584	100.24	30.0833	100.34	17.4878	100.24	9.44214	100.34	4.88159	100.24	2.20972	100.34	0.841064	100.24	1.18384
							100.44	56.2996	100.34	44.6877	100.34	30.1145	100.44	17.4976	100.34	9.4519	100.44	4.88159	100.34	2.21948	100.44	0.831299	100.34	1.19946
							100.54	56.325	100.44	44.7073	100.44	30.1282	100.54	17.5112	100.44	9.46167	100.54	4.8855	100.44	2.21948	100.54	0.835205	100.44	1.1897
							100.64	56.3562	100.54	44.7385	100.54	30.1536	100.64	17.5229	100.54	9.46167	100.64	4.88745	100.54	2.21948	100.64	0.825439	100.54	1.1897
							100.74	56.3894	100.64	44.7542	100.64	30.1594	100.74	17.5366	100.64	9.46753	100.74	4.89136	100.64	2.20581	100.74	0.829345	100.64	1.17603
							100.84	56.4187	100.74	44.7815	100.74	30.1829	100.84	17.5464	100.74	9.47144	100.84	4.89136	100.74	2.20972	100.84	0.829346	100.74	1.18457
							100.94	56.4402	100.84	44.8127	100.84	30.2043	100.94	17.5464	100.84	9.4812	100.94	4.88159	100.84	2.21362	100.94	0.819582	100.84	1.19165
							101.04	56.4597	100.94	44.8088	100.94	30.2043	101.04	17.5562	100.94	9.47534	101.04	4.88159	100.94	2.20972	101.04	0.81958	100.94	1.17212
							101.14	56.5085	101.04	44.8284	101.04	30.2239	101.14	17.5757	101.04	9.48706	101.14	4.89136	101.04	2.19995	101.14	0.829346	101.04	1.17603
							101.24	56.5398	101.14	44.8674	101.14	30.2336	101.24	17.5757	101.14	9.49097	101.24	4.89526	101.14	2.21362	101.24	0.823486	101.14	1.19165
							101.34	56.575	101.24	44.887	101.24	30.2532	101.34	17.5972	101.24	9.50073	101.34	4.90698	101.24	2.21948	101.34	0.825439	101.24	1.18188
							101.44	56.5847	101.34	44.9045	101.34	30.2688	101.44	17.6167	101.34	9.50659	101.44	4.91089	101.34	2.21558	101.44	0.829345	101.34	1.18188
							101.54	56.6003	101.44	44.928	101.44	30.2844	101.54	17.6265	101.44	9.5105	101.54	4.91089	101.44	2.21948	101.54	0.829346	101.44	1.18188
							101.64	56.6121	101.54	44.9534	101.54	30.304	101.64	17.6323	101.54	9.52222	101.64	4.89722	101.54	2.21948	101.64	0.815674	101.54	1.18188
							101.74	56.6296	101.64	44.9631	101.64	30.3098	101.74	17.6362	101.64	9.52808	101.74	4.896	101.64	2.21558	101.74	0.809815	101.64	1.19165
							101.84	56.6609	101.74	44.9827	101.74	30.3098	101.84	17.6577	101.74	9.52222	101.84	4.92456	101.74	2.20972	101.84	0.821533	101.74	1.18188
							101.94	56.6824	101.84	45.0295	101.84	30.3254	101.94	17.6675	101.84	9.5437	101.94	4.92456	101.84	2.22144	101.94	0.831299	101.84	1.18384
							102.04	56.7117	101.94	45.0452	101.94	30.3489	102.04	17.6675	101.94	9.5437	102.04	4.92456	101.94	2.20972	102.04	0.821533	101.94	1.18774
							102.14	56.7371	102.04	45.0608	102.04	30.3762	102.14	17.6753	102.04	9.5437	102.14	4.92065	102.04	2.20972	102.14	0.817627	102.04	1.1936
							102.24	56.7722	102.14	45.0862	102.14	30.3918	102.24	17.6792	102.14	9.54956	102.24	4.93628	102.14	2.20581	102.24	0.825439	102.14	1.1897
							102.34	56.8066	102.24	45.1096	102.24	30.4114	102.34	17.689	102.24	9.55347	102.34	4.93628	102.24	2.20972	102.34	0.831299	102.24	1.18384
							102.44	56.8191	102.34	45.1506	102.34	30.425	102.44	17.6987	102.34	9.56323	102.44	4.93628	102.34	2.20972	102.44	0.827393	102.34	1.18774
							102.54	56.8406	102.44	45.1702	102.44	30.4348	102.54	17.7085	102.44	9.56323	102.54	4.92456	102.44	2.20972	102.54	0.825439	102.44	1.1936
							102.64	56.8796	102.54	45.1995	102.54	30.4563	102.64	17.7183	102.54	9.573	102.64	4.94604	102.54	2.20386	102.64	0.841064	102.54	1.18188
							102.74	56.9089	102.64	45.2288	102.64	30.4758	102.74	17.728	102.64	9.58276	102.74	4.94995	102.64	2.21948	102.74	0.831299	102.64	1.19165
							102.84	56.9304	102.74	45.2698	102.74	30.4954	102.84	17.7378	102.74	9.58276	102.84	4.95581	102.74	2.21948	102.84	0.831299	102.74	1.19165
							102.94	56.9695	102.84	45.2854	102.84	30.5149	102.94	17.7476	102.84	9.58276	102.94	4.95581	102.84	2.20972	102.94	0.831299	102.84	1.19165
							103.04	56.989	102.94	45.3108	102.94	30.5364	103.04	17.7573	102.94	9.59253	103.04	4.95581	102.94	2.20972	103.04	0.831299	102.94	1.18579
							103.14	57.0203	103.04	45.3303	103.04	30.5461	103.14	17.7729	103.04	9.60229	103.14	4.96558	103.04	2.20972	103.14	0.831299	103.04	1.19165
							103.24	57.0496	103.14	45.3499	103.14	30.5559	103.24	17.7983	103.14	9.60229	103.24	4.97534	103.14	2.19995	103.24	0.831297	103.14	1.19165
							103.34	57.0652	103.24	45.3792	103.24	30.5754	103.34	17.7983	103.24	9.62378	103.34	4.96558	103.24	2.21362	103.34	0.831299	103.24	1.19165
							103.44	57.0906	103.34	45.4104	103.34	30.5852	103.44	17.8081	103.34	9.61987	103.44	4.97534	103.34	2.21362	103.44	0.831299	103.34	1.19556
							103.54	57.1199	103.44	45.4397	103.44	30.595	103.54	17.8276	103.44	9.62769	103.54	4.98511	103.44	2.21948	103.54	0.841064	103.44	1.19165
							103.64	57.1453	103.54	45.4651	103.54	30.6145	103.64	17.8335	103.54	9.64331	103.64	4.9812	103.54	2.22925	103.64	0.841064	103.54	1.20532
							103.74	57.1628	103.64	45.4749	103.64	30.6321	103.74	17.8452	103.64	9.6394	103.74	4.97534	103.64	2.22534	103.74	0.844971	103.64	1.20728
							103.84	57.1843	103.74	45.5042	103.74	30.6399	103.84	17.8687	103.74	9.64722	103.84	4.98511	103.74	2.22339	103.84	0.856689	103.74	1.20532
							103.94	57.2039	103.84	45.5354	103.84	30.6665	103.94	17.8608	103.84	9.6687	103.94	4.98901	103.84	2.22534	103.94	0.844971	103.84	1.21191
							104.04	57.239	103.94	45.5627	103.94	30.677	104.04	17.8804	103.94	9.66675	104.04	5.00073	103.94	2.22339	104.04	0.85083	103.94	1.21704
							104.14	57.28	104.04	45.5999	104.04	30.7024	104.14	17.896	104.04	9.68237	104.14	4.99487	104.04	2.22925	104.14	0.85083	104.04	1.2229
							104.24	57.3191	104.14	45.6194	104.14	30.7239	104.24	17.9272	104.14	9.68237	104.24	5.00464	104.14	2.21948	104.24	0.854735	104.14	1.2229
							104.34	57.3386	104.24	45.6584	104.24	30.7532	104.34	17.9272	104.24	9.7019	104.34	5.00464	104.24	2.23315	104.34	0.860596	104.24	1.23657
							104.44	57.3796	104.34	45.6799	104.34	30.7629	104.44	17.9409	104.34	9.7019	104.44	5.00464	104.34	2.23901	104.44	0.860596	104.34	1.23267
							104.54	57.4187	104.44	45.7092	104.44	30.7825	104.54	17.9663	104.44	9.7019	104.54	5.02808	104.44	2.23901	104.54	0.860596	104.44	1.2229
							104.64	57.4578	104.54	45.7346	104.54	30.8118	104.64	17.9761	104.54	9.72144	104.64	5.03394	104.54	2.24878	104.64	0.860596	104.54	1.23267
							104.74	57.4792	104.64	45.76	104.64	30.8281	104.74	17.9858	104.64	9.72144	104.74	5.02026	104.64	2.24878	104.74	0.864502	104.64	1.23267
							104.84	57.4988	104.74	45.7932	104.74	30.8547	104.84	17.9917	104.74	9.7312	104.84	5.02808	104.74	2.24878	104.84	0.858643	104.74	1.2229
							104.94	57.5281	104.84	45.8245	104.84	30.8743	104.94	17.9956	104.84	9.7312	104.94	5.02026	104.84	2.23901	104.94	0.858643	104.84	1.2229
							105.04	57.571	104.94	45.8401	104.94	30.884	105.04	18.0229	104.94	9.73901	105.04	5.03979	104.94	2.23901	105.04	0.874268	104.94	1.2229
							105.14	57.6042	105.04	45.8713	105.04	30.9055	105.14	18.0288	105.04	9.74878	105.14	5.04565	105.04	2.25073	105.14	0.870361	105.04	1.2229
							105.24	57.6394	105.14	45.9045	105.14	30.927	105.24	18.0483	105.14	9.75464	105.24	5.05542	105.14	2.25464	105.24	0.880126	105.14	1.2229
							105.34	57.6707	105.24	45.9397	105.24	30.9563	105.34	18.0581	105.24	9.77417	105.34	5.05542	105.24	2.27026	105.34	0.880127	105.24	1.23267
							105.44	57.7097	105.34	45.9612	105.34	30.9758	105.44	18.0776	105.34	9.77417	105.44	5.06518	105.34	2.27026	105.44	0.880126	105.34	1.2229
							105.54	57.7488	105.44	45.9905	105.44	31.0051	105.54	18.0874	105.44	9.78394	105.54	5.06519	105.44	2.26831	105.54	0.880127	105.44	1.23657
							105.64	57.7566	105.54	46.0061	105.54	31.0247	105.64	18.103	105.54	9.78394	105.64	5.06128	105.54	2.26831	105.64	0.876221	105.54	1.24243
							105.74	57.8035	105.64	46.0256	105.64	31.0325	105.74	18.1245	105.64	9.78979	105.74	5.06909	105.64	2.2644	105.74	0.884032	105.64	1.22876
							105.84	57.825	105.74	46.0588	105.74	31.0598	105.84	18.144	105.74	9.80151	105.84	5.07104	105.74	2.27222	105.84	0.890625	105.74	1.23657
							105.94	57.8503	105.84	46.0725	105.84	31.0813	105.94	18.1479	105.84	9.80933	105.94	5.07495	105.84	2.27808	105.94	0.882081	105.84	1.23853
							106.04	57.8894	105.94	46.0901	105.94	31.0891	106.04	18.1675	105.94	9.80347	106.04	5.06519	105.94	2.27808	106.04	0.88208	105.94	1.22681
							106.14	57.9167	106.04	46.1096	106.04	31.1047	106.14	18.1733	106.04	9.80347	106.14	5.06128	106.04	2.26831	106.14	0.872314	106.04	1.23267
							106.24	57.9597	106.14	46.1311	106.14	31.1106	106.24	18.187	106.14	9.80347	106.24	5.07495	106.14	2.27417	106.24	0.88208	106.14	1.21899
							106.34	57.9937	106.24	46.1702	106.24	31.1262	106.34	18.1968	106.24	9.81323	106.34	5.07495	106.24	2.26831	106.34	0.872314	106.24	1.2229
							106.44	58.0515	106.34	46.1799	106.34	31.136	106.44	18.2163	106.34	9.823	106.44	5.08472	106.34	2.27295	106.44	0.882079	106.34	1.2229
							106.54	58.0945	106.44	46.2092	106.44	31.1653	106.54	18.23	106.44	9.83276	106.54	5.08862	106.44	2.28979	106.54	0.889893	106.44	1.2229
							106.64	58.1277	106.54	46.2444	106.54	31.179	106.64	18.2437	106.54	9.84644	106.64	5.09058	106.54	2.28394	106.64	0.887939	106.54	1.22681
							106.74	58.155	106.64	46.2659	106.64	31.2004	106.74	18.2476	106.64	9.85229	106.74	5.08472	106.64	2.28589	106.74	0.882081	106.64	1.21899
							106.84	58.1902	106.74	46.2893	106.74	31.2043	106.84	18.2573	106.74	9.85229	106.84	5.08472	106.74	2.28003	106.84	0.885986	106.74	1.21313
							106.94	58.2214	106.84	46.3108	106.84	31.2161	106.94	18.2769	106.84	9.85229	106.94	5.09057	106.84	2.28394	106.94	0.891844	106.84	1.20728
							107.04	58.2546	106.94	46.3499	106.94	31.2356	107.04	18.2964	106.94	9.86206	107.04	5.08472	106.94	2.29956	107.04	0.891846	106.94	1.2229
							107.14	58.2742	107.04	46.3694	107.04	31.2551	107.14	18.3101	107.04	9.86206	107.14	5.09253	107.04	2.28979	107.14	0.899658	107.04	1.2229
							107.24	58.3093	107.14	46.3928	107.14	31.2688	107.24	18.3159	107.14	9.86597	107.24	5.10425	107.14	2.2937	107.24	0.911376	107.14	1.21509
							107.34	58.3367	107.24	46.4241	107.24	31.2942	107.34	18.3218	107.24	9.87183	107.34	5.10034	107.24	2.28979	107.34	0.907471	107.24	1.22095
							107.44	58.3777	107.34	46.4456	107.34	31.3098	107.44	18.3296	107.34	9.87769	107.44	5.10815	107.34	2.28979	107.44	0.915282	107.34	1.22095
							107.54	58.4304	107.44	46.4768	107.44	31.343	107.54	18.3472	107.44	9.8855	107.54	5.11011	107.44	2.30347	107.54	0.911377	107.44	1.23462
							107.64	58.4539	107.54	46.5198	107.54	31.3606	107.64	18.3511	107.54	9.89526	107.64	5.10425	107.54	2.30347	107.64	0.911377	107.54	1.24048
							107.74	58.5105	107.64	46.5295	107.64	31.3782	107.74	18.3784	107.64	9.90112	107.74	5.11596	107.64	2.30933	107.74	0.923094	107.64	1.23071
							107.84	58.5417	107.74	46.5608	107.74	31.4153	107.84	18.3882	107.74	9.91284	107.84	5.11597	107.74	2.32104	107.84	0.927002	107.74	1.23267
							107.94	58.5613	107.84	46.5901	107.84	31.425	107.94	18.3979	107.84	9.91284	107.94	5.11987	107.84	2.32104	107.94	0.921143	107.84	1.23267
							108.04	58.6003	107.94	46.5999	107.94	31.4465	108.04	18.4077	107.94	9.91284	108.04	5.13159	107.94	2.32104	108.04	0.930908	107.94	1.23267
							108.14	58.6257	108.04	46.6311	108.04	31.4563	108.14	18.4221	108.04	9.93237	108.14	5.12964	108.04	2.33472	108.14	0.930908	108.04	1.24243
							108.24	58.6511	108.14	46.6545	108.14	31.4758	108.24	18.439	108.14	9.93237	108.24	5.1355	108.14	2.34058	108.24	0.930908	108.14	1.24634
							108.34	58.6804	108.24	46.6799	108.24	31.4856	108.34	18.439	108.24	9.94604	108.34	5.1355	108.24	2.34058	108.34	0.930908	108.24	1.24243
							108.44	58.7214	108.34	46.6995	108.34	31.4954	108.44	18.4585	108.34	9.9519	108.44	5.14526	108.34	2.34058	108.44	0.930907	108.34	1.24243
							108.54	58.741	108.44	46.7307	108.44	31.5247	108.54	18.4683	108.44	9.97144	108.54	5.1394	108.44	2.35034	108.54	0.930908	108.44	1.24243
							108.64	58.7605	108.54	46.7502	108.54	31.5461	108.64	18.4683	108.54	9.97607	108.64	5.14526	108.54	2.35425	108.64	0.925049	108.54	1.24243
							108.74	58.7937	108.64	46.7737	108.64	31.5598	108.74	18.4839	108.64	9.98315	108.74	5.15503	108.64	2.36011	108.74	0.930908	108.64	1.23267
							108.84	58.821	108.74	46.7991	108.74	31.5852	108.84	18.4897	108.74	9.98315	108.84	5.14917	108.74	2.35034	108.84	0.930908	108.74	1.23267
							108.94	58.8542	108.84	46.8206	108.84	31.6047	108.94	18.5034	108.84	9.98315	108.94	5.15894	108.84	2.35034	108.94	0.925048	108.84	1.2229
							109.04	58.8757	108.94	46.844	108.94	31.6282	109.04	18.5054	108.94	9.98706	109.04	5.16089	108.94	2.35425	109.04	0.930908	108.94	1.23071
							109.14	58.8796	109.04	46.8792	109.04	31.6418	109.14	18.5132	109.04	10.0007	109.14	5.15503	109.04	2.36011	109.14	0.930908	109.04	1.23853
							109.24	58.9011	109.14	46.8987	109.14	31.6458	109.24	18.5288	109.14	9.99487	109.24	5.15894	109.14	2.36011	109.24	0.930908	109.14	1.23267
							109.34	58.9109	109.24	46.9299	109.24	31.6555	109.34	18.5288	109.24	10.0046	109.34	5.16479	109.24	2.36011	109.34	0.921143	109.24	1.23267
							109.44	58.9539	109.34	46.9495	109.34	31.675	109.44	18.5483	109.34	10.0046	109.44	5.17456	109.34	2.36597	109.44	0.935545	109.34	1.23267
							109.54	58.989	109.44	46.9885	109.44	31.6946	109.54	18.5522	109.44	10.0144	109.54	5.18433	109.44	2.36987	109.54	0.942627	109.44	1.24243
							109.64	59.0151	109.54	47.01	109.54	31.7141	109.64	18.5679	109.54	10.0144	109.64	5.18823	109.54	2.37378	109.64	0.928223	109.54	1.24243
							109.74	59.0515	109.64	47.0342	109.64	31.7258	109.74	18.5776	109.64	10.0144	109.74	5.19019	109.64	2.37964	109.74	0.921143	109.64	1.22876
							109.84	59.0945	109.74	47.0608	109.74	31.7356	109.84	18.5913	109.74	10.0242	109.84	5.2019	109.74	2.37964	109.84	0.934814	109.74	1.2229
							109.94	59.1179	109.84	47.094	109.84	31.7629	109.94	18.603	109.84	10.0378	109.94	5.20972	109.84	2.39331	109.94	0.936767	109.84	1.23657
							110.04	59.1355	109.94	47.1174	109.94	31.7805	110.04	18.6108	109.94	10.0496	110.04	5.198	109.94	2.3855	110.04	0.934814	109.94	1.22876
							110.14	59.1707	110.04	47.135	110.04	31.7981	110.14	18.6206	110.04	10.0476	110.14	5.20776	110.04	2.38745	110.14	0.940674	110.04	1.23071
							110.24	59.1863	110.14	47.1643	110.14	31.8098	110.24	18.6343	110.14	10.0535	110.24	5.20972	110.14	2.39917	110.24	0.936768	110.14	1.24243
							110.34	59.2097	110.24	47.1858	110.24	31.8215	110.34	18.6519	110.24	10.0496	110.34	5.21753	110.24	2.39526	110.34	0.934814	110.24	1.2229
							110.44	59.2312	110.34	47.2131	110.34	31.843	110.44	18.6616	110.34	10.0574	110.44	5.22339	110.34	2.39917	110.44	0.940673	110.34	1.22485
							110.54	59.2507	110.44	47.2405	110.44	31.8743	110.54	18.6675	110.44	10.0632	110.54	5.22339	110.44	2.40503	110.54	0.940674	110.44	1.23071
							110.64	59.2703	110.54	47.2502	110.54	31.884	110.64	18.6675	110.54	10.073	110.64	5.22729	110.54	2.40503	110.64	0.940674	110.54	1.23462
							110.74	59.2898	110.64	47.2834	110.64	31.8938	110.74	18.6812	110.64	10.073	110.74	5.23315	110.64	2.40503	110.74	0.930908	110.64	1.22681
							110.84	59.321	110.74	47.3088	110.74	31.9094	110.84	18.6968	110.74	10.073	110.84	5.24292	110.74	2.40503	110.84	0.940674	110.74	1.21509
							110.94	59.3445	110.84	47.3401	110.84	31.9231	110.94	18.6968	110.84	10.0925	110.94	5.23316	110.84	2.4187	110.94	0.93091	110.84	1.24048
							111.04	59.3796	110.94	47.3499	110.94	31.9387	111.04	18.7202	110.94	10.0828	111.04	5.24292	110.94	2.41479	111.04	0.940674	110.94	1.23071
							111.14	59.4207	111.04	47.3694	111.04	31.9641	111.14	18.7358	111.04	10.0925	111.14	5.25269	111.04	2.43042	111.14	0.950439	111.04	1.23071
							111.24	59.4402	111.14	47.3987	111.14	31.9934	111.24	18.7456	111.14	10.1023	111.24	5.25732	111.14	2.43628	111.24	0.950439	111.14	1.24512
							111.34	59.4558	111.24	47.4241	111.24	32.0032	111.34	18.7515	111.24	10.1121	111.34	5.2605	111.24	2.43555	111.34	0.946533	111.24	1.24243
							111.44	59.4871	111.34	47.4456	111.34	32.0188	111.44	18.7593	111.34	10.1082	111.44	5.26831	111.34	2.42456	111.44	0.954345	111.34	1.24243
							111.54	59.5203	111.44	47.4827	111.44	32.0383	111.54	18.7749	111.44	10.116	111.54	5.27417	111.44	2.448	111.54	0.964844	111.44	1.2561
							111.64	59.5554	111.54	47.5081	111.54	32.054	111.64	18.7983	111.54	10.1316	111.64	5.28979	111.54	2.45386	111.64	0.971924	111.54	1.2522
							111.74	59.5867	111.64	47.5413	111.64	32.0754	111.74	18.8042	111.64	10.155	111.74	5.30151	111.64	2.45972	111.74	0.977782	111.64	1.26392
							111.84	59.614	111.74	47.5706	111.74	32.0911	111.84	18.812	111.74	10.1563	111.84	5.2937	111.74	2.47144	111.84	0.966064	111.74	1.26001
							111.94	59.6609	111.84	47.5999	111.84	32.1125	111.94	18.8323	111.84	10.1472	111.94	5.31518	111.84	2.46948	111.94	0.981687	111.84	1.25806
							112.04	59.6804	111.94	47.6331	111.94	32.1438	112.04	18.8394	111.94	10.1628	112.04	5.31519	111.94	2.48511	112.04	0.981689	111.94	1.27368
							112.14	59.7097	112.04	47.6604	112.04	32.1653	112.14	18.8491	112.04	10.1726	112.14	5.31519	112.04	2.48706	112.14	0.981689	112.04	1.26782
							112.24	59.7507	112.14	47.6799	112.14	32.1848	112.24	18.8687	112.14	10.1726	112.24	5.32886	112.14	2.48706	112.24	0.986815	112.14	1.27368
							112.34	59.7703	112.24	47.719	112.24	32.2043	112.34	18.8823	112.24	10.1824	112.34	5.33472	112.24	2.49683	112.34	0.979736	112.24	1.27368
							112.44	59.7898	112.34	47.7327	112.34	32.2141	112.44	18.8979	112.34	10.1921	112.44	5.34448	112.34	2.49609	112.44	0.989501	112.34	1.27368
							112.54	59.825	112.44	47.7698	112.44	32.2336	112.54	18.9136	112.44	10.2019	112.54	5.35034	112.44	2.50464	112.54	0.985596	112.44	1.27563
							112.64	59.8406	112.54	47.7952	112.54	32.2493	112.64	18.9077	112.54	10.2124	112.64	5.33862	112.54	2.5105	112.64	0.979736	112.54	1.29126
							112.74	59.8699	112.64	47.8088	112.64	32.2668	112.74	18.937	112.64	10.2234	112.74	5.35425	112.64	2.49487	112.74	0.989501	112.64	1.29126
							112.84	59.8894	112.74	47.8323	112.74	32.2942	112.84	18.9409	112.74	10.2332	112.84	5.35425	112.74	2.50464	112.84	0.989502	112.74	1.29126
							112.94	59.9187	112.84	47.8577	112.84	32.304	112.94	18.9683	112.84	10.2332	112.94	5.36792	112.84	2.49487	112.94	0.999266	112.84	1.28149
							113.04	59.9363	112.94	47.8987	112.94	32.3235	113.04	18.9644	112.94	10.2527	113.04	5.36987	112.94	2.5144	113.04	0.995361	112.94	1.2854
							113.14	59.95	113.04	47.9143	113.04	32.3391	113.14	18.978	113.04	10.2527	113.14	5.36792	113.04	2.50073	113.14	0.979736	113.04	1.28735
							113.24	59.9851	113.14	47.9182	113.14	32.3469	113.24	18.9897	113.14	10.2527	113.24	5.3855	113.14	2.49609	113.24	0.991453	113.14	1.27173
							113.34	60.0105	113.24	47.9612	113.24	32.384	113.34	18.9995	113.24	10.2742	113.34	5.3855	113.24	2.5105	113.34	0.991455	113.24	1.28345
							113.44	60.0417	113.34	47.9807	113.34	32.3958	113.44	19.019	113.34	10.2742	113.44	5.39526	113.34	2.52026	113.44	1.00122	113.34	1.28735
							113.54	60.0613	113.44	48.01	113.44	32.4153	113.54	19.0288	113.44	10.2839	113.54	5.39526	113.44	2.54565	113.54	0.997314	113.44	1.29321
							113.64	60.0906	113.54	48.0295	113.54	32.425	113.64	19.0386	113.54	10.2937	113.64	5.39526	113.54	2.55151	113.64	0.991455	113.54	1.29321
							113.74	60.114	113.64	48.0549	113.64	32.4348	113.74	19.0386	113.64	10.2937	113.74	5.39917	113.64	2.52222	113.74	0.981689	113.64	1.28345
							113.84	60.1511	113.74	48.0901	113.74	32.4543	113.84	19.0483	113.74	10.2937	113.84	5.40503	113.74	2.5105	113.84	0.981689	113.74	1.28345
							113.94	60.1902	113.84	48.1096	113.84	32.4688	113.94	19.0581	113.84	10.3035	113.94	5.41479	113.84	2.50269	113.94	0.991454	113.84	1.28345
							114.04	60.2097	113.94	48.1389	113.94	32.5071	114.04	19.0679	113.94	10.325	114.04	5.42456	113.94	2.49097	114.04	0.991455	113.94	1.29321
							114.14	60.2214	114.04	48.1604	114.04	32.5168	114.14	19.0796	114.04	10.325	114.14	5.41479	114.04	2.47925	114.14	0.991455	114.04	1.28345
							114.24	60.25	114.14	48.1897	114.14	32.5364	114.24	19.0886	114.14	10.325	114.24	5.42969	114.14	2.48511	114.24	0.996581	114.14	1.28735
							114.34	60.2781	114.24	48.2241	114.24	32.5513	114.34	19.0972	114.24	10.3262	114.34	5.42261	114.24	2.47852	114.34	0.983643	114.24	1.29834
							114.44	60.3191	114.34	48.2483	114.34	32.5637	114.44	19.1167	114.34	10.323	114.44	5.43237	114.34	2.47144	114.44	0.999266	114.34	1.2959
							114.54	60.3484	114.44	48.2822	114.44	32.5833	114.54	19.1265	114.44	10.3328	114.54	5.44214	114.44	2.47144	114.54	1.00903	114.44	1.30103
							114.64	60.3823	114.54	48.3186	114.54	32.6145	114.64	19.1362	114.54	10.3425	114.64	5.44214	114.54	2.47144	114.64	1.0188	114.54	1.31079
							114.74	60.4089	114.64	48.3381	114.64	32.6243	114.74	19.146	114.64	10.3425	114.74	5.44214	114.64	2.47217	114.74	1.0188	114.64	1.30103
							114.84	60.4402	114.74	48.3596	114.74	32.6438	114.84	19.1655	114.74	10.3523	114.84	5.4519	114.74	2.46362	114.84	1.0188	114.74	1.29126
							114.94	60.4558	114.84	48.3889	114.84	32.6633	114.94	19.1714	114.84	10.3621	114.94	5.47143	114.84	2.47144	114.94	1.02466	114.84	1.30493
							115.04	60.4832	114.94	48.4143	114.94	32.679	115.04	19.1753	114.94	10.3718	115.04	5.47144	114.94	2.47144	115.04	1.0188	114.94	1.30688
							115.14	60.5085	115.04	48.4319	115.04	32.6926	115.14	19.1851	115.04	10.3718	115.14	5.47144	115.04	2.47144	115.14	1.00903	115.04	1.30493
							115.24	60.5417	115.14	48.4475	115.14	32.7043	115.24	19.2085	115.14	10.3718	115.24	5.48315	115.14	2.47144	115.24	1.02075	115.14	1.30103
							115.34	60.571	115.24	48.4807	115.24	32.7356	115.34	19.2046	115.24	10.3835	115.34	5.48315	115.24	2.48315	115.34	1.02075	115.24	1.31274
							115.44	60.6062	115.34	48.5002	115.34	32.7454	115.44	19.2144	115.34	10.3972	115.44	5.48901	115.34	2.48389	115.44	1.02661	115.34	1.30298
							115.54	60.6218	115.44	48.5256	115.44	32.761	115.54	19.2085	115.44	10.4089	115.54	5.48315	115.44	2.47925	115.54	1.02075	115.44	1.30298
							115.64	60.6414	115.54	48.5432	115.54	32.7747	115.64	19.2222	115.54	10.4128	115.64	5.48779	115.54	2.46753	115.64	1.02539	115.54	1.30298
							115.74	60.6804	115.64	48.5706	115.64	32.7961	115.74	19.2437	115.64	10.407	115.74	5.50073	115.64	2.46362	115.74	1.02856	115.64	1.30688
							115.84	60.7	115.74	48.592	115.74	32.8118	115.84	19.2476	115.74	10.4187	115.84	5.49487	115.74	2.45972	115.84	1.02271	115.74	1.3186
							115.94	60.741	115.84	48.6038	115.84	32.8254	115.94	19.271	115.84	10.4128	115.94	5.50464	115.84	2.44604	115.94	1.03247	115.84	1.30298
							116.04	60.7605	115.94	48.6506	115.94	32.8489	116.04	19.2866	115.94	10.4363	116.04	5.50464	115.94	2.46167	116.04	1.03638	115.94	1.31274
							116.14	60.7898	116.04	48.6702	116.04	32.8606	116.14	19.2788	116.04	10.446	116.14	5.5105	116.04	2.45654	116.14	1.02661	116.04	1.31665
							116.24	60.821	116.14	48.676	116.14	32.8743	116.24	19.2905	116.14	10.448	116.24	5.50464	116.14	2.46362	116.24	1.03052	116.14	1.32251
							116.34	60.8562	116.24	48.6995	116.24	32.8938	116.34	19.3042	116.24	10.4617	116.34	5.5105	116.24	2.47339	116.34	1.02661	116.24	1.32251
							116.44	60.8933	116.34	48.7151	116.34	32.9114	116.44	19.314	116.34	10.4578	116.44	5.50464	116.34	2.46362	116.44	1.03052	116.34	1.3186
							116.54	60.9304	116.44	48.7444	116.44	32.9348	116.54	19.3276	116.44	10.4656	116.54	5.52808	116.44	2.47339	116.54	1.04419	116.44	1.3147
							116.64	60.9597	116.54	48.7795	116.54	32.9641	116.64	19.3276	116.54	10.4812	116.64	5.53394	116.54	2.48584	116.64	1.04028	116.54	1.33032
							116.74	60.9851	116.64	48.7991	116.64	32.9739	116.74	19.3569	116.64	10.4812	116.74	5.53979	116.64	2.49292	116.74	1.04614	116.64	1.32056
							116.84	61.0027	116.74	48.8303	116.74	33.0012	116.84	19.3569	116.74	10.5007	116.84	5.53003	116.74	2.48901	116.84	1.04028	116.74	1.33032
							116.94	61.0398	116.84	48.844	116.84	33.0051	116.94	19.3667	116.84	10.5007	116.94	5.52808	116.84	2.48315	116.94	1.04028	116.84	1.32056
							117.04	61.0593	116.94	48.8792	116.94	33.0247	117.04	19.3823	116.94	10.5105	117.04	5.53394	116.94	2.48315	117.04	1.03052	116.94	1.32056
							117.14	61.075	117.04	48.8987	117.04	33.0344	117.14	19.3823	117.04	10.5105	117.14	5.53003	117.04	2.49292	117.14	1.02661	117.04	1.31079
							117.24	61.1003	117.14	48.9163	117.14	33.05	117.24	19.3862	117.14	10.5105	117.24	5.53394	117.14	2.49487	117.24	1.03052	117.14	1.30688
							117.34	61.1296	117.24	48.9299	117.24	33.0676	117.34	19.4019	117.24	10.5203	117.34	5.53784	117.24	2.50269	117.34	1.02075	117.24	1.30103
							117.44	61.1453	117.34	48.9495	117.34	33.0852	117.44	19.4175	117.34	10.5203	117.44	5.53979	117.34	2.50854	117.44	1.02075	117.34	1.30566
							117.54	61.1543	117.44	48.969	117.44	33.1047	117.54	19.4324	117.44	10.5203	117.54	5.5293	117.44	2.49878	117.54	1.01611	117.44	1.30298
							117.64	61.1824	117.54	48.9839	117.54	33.1196	117.64	19.4351	117.54	10.5156	117.64	5.52222	117.54	2.49414	117.64	1.00903	117.54	1.29834
							117.74	61.2292	117.64	48.9905	117.64	33.1223	117.74	19.4604	117.64	10.5085	117.74	5.5437	117.64	2.48706	117.74	1.02466	117.64	1.29517
							117.84	61.2527	117.74	49.0393	117.74	33.1497	117.84	19.4761	117.74	10.5203	117.84	5.5437	117.74	2.49878	117.84	1.03052	117.74	1.30298
							117.94	61.28	117.84	49.0588	117.84	33.1692	117.94	19.4858	117.84	10.53	117.94	5.5437	117.84	2.49878	117.94	1.02075	117.84	1.30298
							118.04	61.3093	117.94	49.0784	117.94	33.1848	118.04	19.4819	117.94	10.5347	118.04	5.53979	117.94	2.49878	118.04	1.01685	117.94	1.30298
							118.14	61.3191	118.04	49.1057	118.04	33.2004	118.14	19.4761	118.04	10.5332	118.14	5.53394	118.04	2.49487	118.14	1.01099	118.04	1.29321
							118.24	61.3484	118.14	49.1233	118.14	33.2043	118.24	19.4976	118.14	10.5203	118.24	5.53394	118.14	2.48901	118.24	1.01099	118.14	1.29321
							118.34	61.3542	118.24	49.1584	118.24	33.22	118.34	19.5034	118.24	10.532	118.34	5.53003	118.24	2.48901	118.34	1.00708	118.24	1.29712
							118.44	61.366	118.34	49.1858	118.34	33.2297	118.44	19.5112	118.34	10.5378	118.44	5.52417	118.34	2.49487	118.44	1.00122	118.34	1.29712
							118.54	61.405	118.44	49.2092	118.44	33.2493	118.54	19.5269	118.44	10.5366	118.54	5.53784	118.44	2.48901	118.54	1.01099	118.44	1.29126
							118.64	61.4089	118.54	49.2385	118.54	33.2747	118.64	19.5366	118.54	10.5632	118.64	5.5437	118.54	2.49365	118.64	1.01099	118.54	1.29126
							118.74	61.4363	118.64	49.2581	118.64	33.2942	118.74	19.5464	118.64	10.5535	118.74	5.5437	118.64	2.50073	118.74	1.01099	118.64	1.29126
							118.84	61.4558	118.74	49.2795	118.74	33.304	118.84	19.5659	118.74	10.5632	118.84	5.55347	118.74	2.50073	118.84	1.02075	118.74	1.2854
							118.94	61.4695	118.84	49.3186	118.84	33.3333	118.94	19.5698	118.84	10.573	118.94	5.56128	118.84	2.49878	118.94	1.01489	118.84	1.30103
							119.04	61.4949	118.94	49.3323	118.94	33.3489	119.04	19.5815	118.94	10.5769	119.04	5.56909	118.94	2.50269	119.04	1.01685	118.94	1.30493
							119.14	61.5203	119.04	49.3538	119.04	33.3704	119.14	19.5952	119.04	10.5789	119.14	5.573	119.04	2.50464	119.14	1.01099	119.04	1.30103
							119.24	61.5457	119.14	49.3831	119.14	33.3743	119.24	19.6069	119.14	10.5925	119.24	5.58276	119.14	2.49878	119.24	1.01099	119.14	1.31079
							119.34	61.5867	119.24	49.4182	119.24	33.384	119.34	19.6304	119.24	10.5925	119.34	5.59644	119.24	2.50269	119.34	1.02466	119.24	1.30103
							119.44	61.6445	119.34	49.4475	119.34	33.4075	119.44	19.6558	119.34	10.6121	119.44	5.61206	119.34	2.51831	119.44	1.04028	119.34	1.31079
							119.54	61.6843	119.44	49.4768	119.44	33.4329	119.54	19.6604	119.44	10.6257	119.54	5.61206	119.44	2.51831	119.54	1.04028	119.44	1.3147
							119.64	61.7097	119.54	49.5081	119.54	33.4524	119.64	19.6733	119.54	10.6218	119.64	5.60815	119.54	2.51831	119.64	1.03638	119.54	1.32056
							119.74	61.7644	119.64	49.5237	119.64	33.47	119.74	19.6772	119.64	10.6277	119.74	5.60229	119.64	2.50854	119.74	1.03052	119.64	1.31079
							119.84	61.8113	119.74	49.5569	119.74	33.4875	119.84	19.6772	119.74	10.6316	119.84	5.6062	119.74	2.5144	119.84	1.03052	119.74	1.32056
							119.94	61.8484	119.84	49.5784	119.84	33.5032	119.94	19.687	119.84	10.6316	119.94	5.61206	119.84	2.50854	119.94	1.03052	119.84	1.32056
							120.04	61.9167	119.94	49.6018	119.94	33.5129	120.04	19.6987	119.94	10.6316	120.04	5.62378	119.94	2.50854	120.04	1.04224	119.94	1.31543
							120.14	61.9539	120.04	49.6389	120.04	33.5344	120.14	19.7046	120.04	10.6433	120.14	5.61987	120.04	2.52026	120.14	1.03833	120.04	1.33423
							120.24	62.0007	120.14	49.6643	120.14	33.5403	120.24	19.7085	120.14	10.6531	120.24	5.60816	120.14	2.51636	120.24	1.03638	120.14	1.3186
							120.34	62.071	120.24	49.6702	120.24	33.554	120.34	19.7319	120.24	10.6531	120.34	5.62378	120.24	2.5105	120.34	1.0481	120.24	1.31274
							120.44	62.1218	120.34	49.6995	120.34	33.5793	120.44	19.7378	120.34	10.6726	120.44	5.62378	120.34	2.52026	120.44	1.04224	120.34	1.32642
							120.54	62.1804	120.44	49.7236	120.44	33.595	120.54	19.7573	120.44	10.6726	120.54	5.63354	120.44	2.5144	120.54	1.04028	120.44	1.32251
							120.64	62.2312	120.54	49.76	120.54	33.6243	120.64	19.769	120.54	10.6824	120.64	5.63354	120.54	2.53003	120.64	1.04419	120.54	1.33228
							120.74	62.2703	120.64	49.7815	120.64	33.6379	120.74	19.7827	120.64	10.6921	120.74	5.63745	120.64	2.52026	120.74	1.04028	120.64	1.33228
							120.84	62.2917	120.74	49.7913	120.74	33.6536	120.84	19.7886	120.74	10.6921	120.84	5.64331	120.74	2.52026	120.84	1.04028	120.74	1.33228
							120.94	62.3308	120.84	49.8108	120.84	33.6633	120.94	19.7983	120.84	10.6921	120.94	5.63354	120.84	2.5105	120.94	1.03052	120.84	1.32642
							121.04	62.3359	120.94	49.8303	120.94	33.6731	121.04	19.8081	120.94	10.6921	121.04	5.63354	120.94	2.5105	121.04	1.02661	120.94	1.33228
							121.14	62.355	121.04	49.8499	121.04	33.6946	121.14	19.8179	121.04	10.7019	121.14	5.62378	121.04	2.5105	121.14	1.02466	121.04	1.32251
							121.24	62.3718	121.14	49.8713	121.14	33.7083	121.24	19.8276	121.14	10.7058	121.24	5.63818	121.14	2.50073	121.24	1.04028	121.14	1.32642
							121.34	62.3601	121.24	49.9006	121.24	33.7336	121.34	19.8374	121.24	10.7214	121.34	5.64526	121.24	2.5105	121.34	1.04028	121.24	1.34204
							121.44	62.3503	121.34	49.9202	121.34	33.7532	121.44	19.8569	121.34	10.7214	121.44	5.65503	121.34	2.5144	121.44	1.03638	121.34	1.34204
							121.54	62.3464	121.44	49.9397	121.44	33.7773	121.54	19.8569	121.44	10.739	121.54	5.65112	121.44	2.53003	121.54	1.02661	121.44	1.34204
							121.64	62.3457	121.54	49.9553	121.54	33.7903	121.64	19.8726	121.54	10.7292	121.64	5.65503	121.54	2.52612	121.64	1.03052	121.54	1.32837
							121.74	62.3484	121.64	49.9807	121.64	33.804	121.74	19.8784	121.64	10.7371	121.74	5.65503	121.64	2.51831	121.74	1.02075	121.64	1.33618
							121.84	62.3796	121.74	50.0002	121.74	33.8196	121.84	19.8882	121.74	10.7429	121.84	5.66479	121.74	2.51831	121.84	1.03052	121.74	1.33228
							121.94	62.394	121.84	50.0334	121.84	33.845	121.94	19.8882	121.84	10.7625	121.94	5.66479	121.84	2.52808	121.94	1.03052	121.84	1.34204
							122.04	62.4109	121.94	50.0588	121.94	33.8645	122.04	19.8979	121.94	10.7625	122.04	5.65503	121.94	2.51831	122.04	1.02075	121.94	1.34204
							122.14	62.4207	122.04	50.0803	122.04	33.8743	122.14	19.8979	122.04	10.7664	122.14	5.65503	122.04	2.52222	122.14	1.02075	122.04	1.33618
							122.24	62.4343	122.14	50.0999	122.14	33.8938	122.24	19.9077	122.14	10.7722	122.24	5.65894	122.14	2.52808	122.24	1.02075	122.14	1.34204
							122.34	62.4636	122.24	50.1194	122.24	33.9075	122.34	19.9175	122.24	10.7781	122.34	5.67456	122.24	2.51831	122.34	1.02075	122.24	1.34204
							122.44	62.4832	122.34	50.1487	122.34	33.9348	122.44	19.9312	122.34	10.782	122.44	5.67847	122.34	2.52808	122.44	1.01099	122.34	1.34204
							122.54	62.489	122.44	50.1702	122.44	33.9446	122.54	19.9429	122.44	10.782	122.54	5.68042	122.44	2.53198	122.54	1.01099	122.44	1.34595
							122.64	62.5144	122.54	50.1858	122.54	33.9602	122.64	19.9585	122.54	10.7781	122.64	5.68628	122.54	2.52417	122.64	1.02271	122.54	1.3479
							122.74	62.5339	122.64	50.2112	122.64	33.9797	122.74	19.9683	122.64	10.7839	122.74	5.68628	122.64	2.52026	122.74	1.01099	122.64	1.35376
							122.84	62.5652	122.74	50.2346	122.74	34.0051	122.84	19.9683	122.74	10.7937	122.84	5.69019	122.74	2.52026	122.84	1.01099	122.74	1.35767
							122.94	62.5808	122.84	50.262	122.84	34.0149	122.94	19.9819	122.84	10.7937	122.94	5.69604	122.84	2.5144	122.94	1.00122	122.84	1.35181
							123.04	62.605	122.94	50.2815	122.94	34.0266	123.04	19.9976	122.94	10.7937	123.04	5.70581	122.94	2.52417	123.04	1.01099	122.94	1.35181
							123.14	62.6355	123.04	50.3108	123.04	34.0461	123.14	20.0093	123.04	10.8035	123.14	5.7019	123.04	2.53979	123.14	1.00122	123.04	1.36621
							123.24	62.6648	123.14	50.3303	123.14	34.0696	123.24	20.0093	123.14	10.8132	123.24	5.70581	123.14	2.53003	123.24	1.00122	123.14	1.37329
							123.34	62.6707	123.24	50.3401	123.24	34.0911	123.34	20.0229	123.24	10.823	123.34	5.70581	123.24	2.53003	123.34	1.00122	123.24	1.36353
							123.44	62.7058	123.34	50.3616	123.34	34.095	123.44	20.0386	123.34	10.823	123.44	5.70581	123.34	2.53394	123.44	1.01489	123.34	1.36353
							123.54	62.7449	123.44	50.3948	123.44	34.1282	123.54	20.0483	123.44	10.8425	123.54	5.70972	123.44	2.53979	123.54	1.02075	123.44	1.37329
							123.64	62.7937	123.54	50.4104	123.54	34.134	123.64	20.0679	123.54	10.8425	123.64	5.72144	123.54	2.53003	123.64	1.01685	123.54	1.3772
							123.74	62.8269	123.64	50.4397	123.64	34.1653	123.74	20.0737	123.64	10.8523	123.74	5.71558	123.64	2.53979	123.74	1.00708	123.64	1.38306
							123.84	62.864	123.74	50.467	123.74	34.1711	123.84	20.0776	123.74	10.8582	123.84	5.72144	123.74	2.53589	123.84	1.01099	123.74	1.37915
							123.94	62.9031	123.84	50.4905	123.84	34.1985	123.94	20.0874	123.84	10.8621	123.94	5.72925	123.84	2.53271	123.94	1.01099	123.84	1.38696
							124.04	62.9402	123.94	50.51	123.94	34.2043	124.04	20.1069	123.94	10.8738	124.04	5.74487	123.94	2.53979	124.04	1.02466	123.94	1.38306
							124.14	62.9695	124.04	50.5393	124.04	34.2336	124.14	20.1128	124.04	10.8835	124.14	5.74097	124.04	2.53979	124.14	1.01685	124.04	1.39282
							124.24	63.0034	124.14	50.5667	124.14	34.2395	124.24	20.1069	124.14	10.8835	124.24	5.73511	124.14	2.53589	124.24	1.01099	124.14	1.38892
							124.34	63.0222	124.24	50.5706	124.24	34.2454	124.34	20.1167	124.24	10.8835	124.34	5.73511	124.24	2.53003	124.34	1.00122	124.24	1.37329
							124.44	63.0469	124.34	50.5999	124.34	34.2649	124.44	20.1479	124.34	10.8835	124.44	5.74487	124.34	2.53003	124.44	1.01098	124.34	1.3772
							124.54	63.0593	124.44	50.6194	124.44	34.2844	124.54	20.1577	124.44	10.8933	124.54	5.74487	124.44	2.53003	124.54	1.00708	124.44	1.39282
							124.64	63.0886	124.54	50.6409	124.54	34.304	124.64	20.1772	124.54	10.9031	124.64	5.75464	124.54	2.53003	124.64	1.01489	124.54	1.38306
							124.74	63.1101	124.64	50.6838	124.64	34.3274	124.74	20.187	124.64	10.9128	124.74	5.75464	124.64	2.5437	124.74	1.02075	124.64	1.39282
							124.84	63.125	124.74	50.7092	124.74	34.3547	124.84	20.1921	124.74	10.9226	124.84	5.75	124.74	2.54956	124.84	1.01611	124.74	1.38696
							124.94	63.1472	124.84	50.7241	124.84	34.3599	124.94	20.1851	124.84	10.918	124.94	5.74292	124.84	2.53906	124.94	1.00903	124.84	1.38818
							125.04	63.1667	124.94	50.7385	124.94	34.3586	125.04	20.2085	124.94	10.9109	125.04	5.75269	124.94	2.53784	125.04	1.0188	124.94	1.3811
							125.14	63.2078	125.04	50.7678	125.04	34.386	125.14	20.2144	125.04	10.9207	125.14	5.75269	125.04	2.54761	125.14	1.00903	125.04	1.3811
							125.24	63.2175	125.14	50.7874	125.14	34.3977	125.24	20.2241	125.14	10.9207	125.24	5.76245	125.14	2.54761	125.24	1.00903	125.14	1.3811
							125.34	63.2468	125.24	50.7971	125.24	34.4016	125.34	20.2241	125.24	10.9343	125.34	5.75269	125.24	2.54761	125.34	1.00903	125.24	1.37329
							125.44	63.2781	125.34	50.8167	125.34	34.4114	125.44	20.2202	125.34	10.9402	125.44	5.75269	125.34	2.54761	125.44	0.999268	125.34	1.37915
							125.54	63.2976	125.44	50.8342	125.44	34.4329	125.54	20.2261	125.44	10.9402	125.54	5.75269	125.44	2.53784	125.54	0.999268	125.44	1.37915
							125.64	63.3269	125.54	50.8479	125.54	34.4426	125.64	20.2397	125.54	10.95	125.64	5.75269	125.54	2.53784	125.64	0.999268	125.54	1.37329
							125.74	63.3464	125.64	50.8577	125.64	34.4524	125.74	20.2456	125.64	10.95	125.74	5.75269	125.64	2.53784	125.74	0.999268	125.64	1.37915
							125.84	63.3757	125.74	50.8772	125.74	34.4719	125.84	20.2632	125.74	10.95	125.84	5.7644	125.74	2.54175	125.84	0.995361	125.74	1.36938
							125.94	63.3894	125.84	50.9065	125.84	34.4895	125.94	20.2573	125.84	10.9617	125.94	5.76441	125.84	2.56519	125.94	0.989503	125.84	1.3772
							126.04	63.4089	125.94	50.9163	125.94	34.4934	126.04	20.2671	125.94	10.9617	126.04	5.7605	125.94	2.54956	126.04	0.989502	125.94	1.36157
							126.14	63.4382	126.04	50.9202	126.04	34.5149	126.14	20.2866	126.04	10.9617	126.14	5.76831	126.04	2.54956	126.14	0.999268	126.04	1.36157
							126.24	63.4558	126.14	50.9592	126.14	34.5344	126.24	20.2827	126.14	10.9812	126.24	5.77026	126.14	2.56323	126.24	0.995362	126.14	1.37524
							126.34	63.4792	126.24	50.9749	126.24	34.5403	126.34	20.2964	126.24	10.9773	126.34	5.77417	126.24	2.56519	126.34	0.989502	126.24	1.36743
							126.44	63.5085	126.34	51.0002	126.34	34.5637	126.44	20.3062	126.34	10.9851	126.44	5.77417	126.34	2.56909	126.44	0.989502	126.34	1.37134
							126.54	63.5281	126.44	51.0198	126.44	34.5696	126.54	20.3062	126.44	10.991	126.54	5.77417	126.44	2.56323	126.54	0.989502	126.44	1.37524
							126.64	63.5593	126.54	51.0393	126.54	34.5833	126.64	20.3257	126.54	11.0007	126.64	5.78394	126.54	2.56909	126.64	0.999268	126.54	1.37134
							126.74	63.5789	126.64	51.0686	126.64	34.6047	126.74	20.3257	126.64	11.0105	126.74	5.78784	126.64	2.56909	126.74	0.993408	126.64	1.37134
							126.84	63.5984	126.74	51.1096	126.74	34.6145	126.84	20.3374	126.74	11.0105	126.84	5.78979	126.74	2.56909	126.84	0.999268	126.74	1.37598
							126.94	63.6238	126.84	51.1292	126.84	34.6243	126.94	20.3433	126.84	11.0105	126.94	5.78979	126.84	2.573	126.94	1.00122	126.84	1.37329
							127.04	63.6394	126.94	51.1663	126.94	34.6399	127.04	20.3413	126.94	11.0261	127.04	5.7937	126.94	2.5769	127.04	0.989502	126.94	1.38306
							127.14	63.6589	127.04	51.1799	127.04	34.6438	127.14	20.3569	127.04	11.0249	127.14	5.79761	127.04	2.56323	127.14	0.989502	127.04	1.38306
							127.24	63.6929	127.14	51.2034	127.14	34.6633	127.24	20.3667	127.14	11.0273	127.24	5.81323	127.14	2.58472	127.24	1.00317	127.14	1.38306
							127.34	63.7195	127.24	51.2483	127.24	34.6829	127.34	20.3765	127.24	11.0444	127.34	5.81323	127.24	2.59448	127.34	0.999268	127.24	1.3811
							127.44	63.741	127.34	51.2698	127.34	34.7043	127.44	20.3862	127.34	11.0515	127.44	5.81323	127.34	2.59448	127.44	0.999268	127.34	1.38501
							127.54	63.78	127.44	51.2795	127.44	34.7239	127.54	20.396	127.44	11.0515	127.54	5.823	127.44	2.59448	127.54	1.00903	127.44	1.39087
							127.64	63.8132	127.54	51.3088	127.54	34.7532	127.64	20.396	127.54	11.0613	127.64	5.823	127.54	2.59961	127.64	1.00903	127.54	1.40063
							127.74	63.8406	127.64	51.3323	127.64	34.7727	127.74	20.4058	127.64	11.0613	127.74	5.823	127.64	2.59448	127.74	1.00903	127.64	1.40063
							127.84	63.8796	127.74	51.3577	127.74	34.7825	127.84	20.4253	127.74	11.0613	127.84	5.83667	127.74	2.59448	127.84	1.0188	127.74	1.40454
							127.94	63.9089	127.84	51.3889	127.84	34.8137	127.94	20.4351	127.84	11.0828	127.94	5.84253	127.84	2.60425	127.94	1.0188	127.84	1.42017
							128.04	63.9304	127.94	51.3987	127.94	34.8235	128.04	20.4487	127.94	11.0828	128.04	5.84253	127.94	2.60034	128.04	1.0188	127.94	1.42017
							128.14	63.946	128.04	51.4182	128.04	34.843	128.14	20.4507	128.04	11.0828	128.14	5.83862	128.04	2.60425	128.14	1.01489	128.04	1.4104
							128.24	63.9695	128.14	51.4338	128.14	34.8586	128.24	20.4546	128.14	11.0886	128.24	5.83276	128.14	2.60034	128.24	1.00903	128.14	1.40649
							128.34	63.989	128.24	51.4377	128.24	34.8625	128.34	20.4663	128.24	11.0828	128.34	5.83667	128.24	2.60425	128.34	0.999268	128.24	1.40063
							128.44	64.0105	128.34	51.4592	128.34	34.8743	128.44	20.4761	128.34	11.0867	128.44	5.84253	128.34	2.60547	128.44	0.999268	128.34	1.39087
							128.54	64.03	128.44	51.4788	128.44	34.8938	128.54	20.4761	128.44	11.1023	128.54	5.83276	128.44	2.60425	128.54	0.999268	128.44	1.39087
							128.64	64.0613	128.54	51.4983	128.54	34.9036	128.64	20.4976	128.54	11.1023	128.64	5.84448	128.54	2.60034	128.64	1.00122	128.54	1.39087
							128.74	64.0808	128.64	51.5334	128.64	34.925	128.74	20.5034	128.64	11.114	128.74	5.84448	128.64	2.6062	128.74	1.00122	128.64	1.39282
							128.84	64.1218	128.74	51.5608	128.74	34.9446	128.84	20.5073	128.74	11.114	128.84	5.85425	128.74	2.60229	128.84	1.01099	128.74	1.39673
							128.94	64.1414	128.84	51.5803	128.84	34.9641	128.94	20.5269	128.84	11.1335	128.94	5.85425	128.84	2.61597	128.94	1.00122	128.84	1.41235
							129.04	64.1746	128.94	51.5999	128.94	34.9739	129.04	20.5269	128.94	11.1335	129.04	5.85425	128.94	2.61523	129.04	1.00122	128.94	1.40259
							129.14	64.2117	129.04	51.6292	129.04	34.9954	129.14	20.5366	129.04	11.1375	129.14	5.85889	129.04	2.61987	129.14	0.991455	129.04	1.40649
							129.24	64.2371	129.14	51.6506	129.14	35.0149	129.24	20.5327	129.14	11.1433	129.24	5.86206	129.14	2.62573	129.24	0.991456	129.14	1.41235
							129.34	64.2507	129.24	51.6565	129.24	35.0344	129.34	20.5269	129.24	11.1394	129.34	5.8562	129.24	2.61792	129.34	0.981689	129.24	1.40845
							129.44	64.2664	129.34	51.6702	129.34	35.0442	129.44	20.5366	129.34	11.1472	129.44	5.8562	129.34	2.6062	129.44	0.981689	129.34	1.40259
							129.54	64.2917	129.44	51.6897	129.44	35.0657	129.54	20.5542	129.44	11.1531	129.54	5.86206	129.44	2.6062	129.54	0.987549	129.44	1.39673
							129.64	64.3113	129.54	51.7092	129.54	35.0813	129.64	20.5581	129.54	11.1589	129.64	5.8562	129.54	2.62183	129.64	0.981689	129.54	1.40845
							129.74	64.3308	129.64	51.7307	129.64	35.095	129.74	20.5581	129.64	11.1531	129.74	5.86011	129.64	2.61597	129.74	0.969971	129.64	1.40259
							129.84	64.3503	129.74	51.7405	129.74	35.1145	129.84	20.5679	129.74	11.1667	129.84	5.8562	129.74	2.61719	129.84	0.969971	129.74	1.39282
							129.94	64.3816	129.84	51.76	129.84	35.1243	129.94	20.5776	129.84	11.1726	129.94	5.8562	129.84	2.6062	129.94	0.969971	129.84	1.39673
							130.04	64.4109	129.94	51.7698	129.94	35.134	130.04	20.5972	129.94	11.1726	130.04	5.86597	129.94	2.6062	130.04	0.974609	129.94	1.40259
							130.14	64.4402	130.04	51.803	130.04	35.1555	130.14	20.6206	130.04	11.1863	130.14	5.86597	130.04	2.62573	130.14	0.981689	130.04	1.41235
							130.24	64.4617	130.14	51.8284	130.14	35.1653	130.24	20.6362	130.14	11.1921	130.24	5.85425	130.14	2.6355	130.24	0.981689	130.14	1.40259
							130.34	64.491	130.24	51.8284	130.24	35.1692	130.34	20.6577	130.24	11.1921	130.34	5.86792	130.24	2.6355	130.34	0.991455	130.24	1.39282
							130.44	64.5105	130.34	51.8596	130.34	35.1946	130.44	20.6577	130.34	11.2019	130.44	5.87378	130.34	2.6355	130.44	0.985596	130.34	1.40259
							130.54	64.5515	130.44	51.8694	130.44	35.2141	130.54	20.6675	130.44	11.2117	130.54	5.8894	130.44	2.62573	130.54	0.991455	130.44	1.40259
							130.64	64.571	130.54	51.8889	130.54	35.2239	130.64	20.6772	130.54	11.2117	130.64	5.89136	130.54	2.62964	130.64	0.991455	130.54	1.40259
							130.74	64.6042	130.64	51.8987	130.64	35.2336	130.74	20.6772	130.64	11.2117	130.74	5.87378	130.64	2.61987	130.74	0.985596	130.64	1.40723
							130.84	64.6355	130.74	51.9124	130.74	35.2532	130.84	20.6929	130.74	11.2253	130.84	5.87964	130.74	2.61987	130.84	0.997314	130.74	1.41431
							130.94	64.655	130.84	51.9456	130.84	35.2708	130.94	20.6968	130.84	11.2371	130.94	5.87378	130.84	2.62573	130.94	0.991456	130.84	1.42017
							131.04	64.6902	130.94	51.9592	130.94	35.2805	131.04	20.7163	130.94	11.2312	131.04	5.88354	130.94	2.61401	131.04	1.00122	130.94	1.40259
							131.14	64.7292	131.04	51.9885	131.04	35.304	131.14	20.7163	131.04	11.241	131.14	5.88354	131.04	2.62378	131.14	0.995361	131.04	1.41235
							131.24	64.7605	131.14	52.0081	131.14	35.3137	131.24	20.7358	131.14	11.241	131.24	5.89722	131.14	2.62769	131.24	1.01098	131.14	1.41235
							131.34	64.7898	131.24	52.0393	131.24	35.343	131.34	20.7456	131.24	11.2507	131.34	5.89917	131.24	2.63354	131.34	1.01099	131.24	1.41626
							131.44	64.8262	131.34	52.0635	131.34	35.3547	131.44	20.7625	131.34	11.2507	131.44	5.90039	131.34	2.63354	131.44	1.0083	131.34	1.41821
							131.54	64.8445	131.44	52.1011	131.44	35.3853	131.54	20.7671	131.44	11.2695	131.54	5.89722	131.44	2.63354	131.54	1.00513	131.44	1.41357
							131.64	64.8796	131.54	52.1194	131.54	35.384	131.64	20.7671	131.54	11.2664	131.64	5.90308	131.54	2.63354	131.64	1.01099	131.54	1.41235
							131.74	64.8992	131.64	52.1292	131.64	35.3938	131.74	20.7769	131.64	11.2722	131.74	5.91479	131.64	2.62769	131.74	1.00122	131.64	1.41235
							131.84	64.9187	131.74	52.1604	131.74	35.4036	131.84	20.801	131.74	11.2722	131.84	5.91479	131.74	2.62769	131.84	1.00122	131.74	1.41235
							131.94	64.95	131.84	52.1799	131.84	35.4231	131.94	20.8276	131.84	11.2769	131.94	5.92456	131.84	2.63354	131.94	1.01489	131.84	1.40649
							132.04	64.9695	131.94	52.2034	131.94	35.4426	132.04	20.8374	131.94	11.2937	132.04	5.92456	131.94	2.646	132.04	1.02075	131.94	1.42212
							132.14	64.9988	132.04	52.2385	132.04	35.4543	132.14	20.8472	132.04	11.2937	132.14	5.93433	132.04	2.65698	132.14	1.02466	132.04	1.42212
							132.24	65.0261	132.14	52.2698	132.14	35.4739	132.24	20.853	132.14	11.3035	132.24	5.93042	132.14	2.66284	132.24	1.02661	132.14	1.42212
							132.34	65.0398	132.24	52.2854	132.24	35.4758	132.34	20.8569	132.24	11.2996	132.34	5.92456	132.24	2.66284	132.34	1.02075	132.24	1.41821
							132.44	65.0691	132.34	52.2991	132.34	35.4739	132.44	20.8687	132.34	11.3035	132.44	5.92456	132.34	2.65308	132.44	1.02075	132.34	1.41235
							132.54	65.1199	132.44	52.3186	132.44	35.4973	132.54	20.8882	132.44	11.3035	132.54	5.93433	132.44	2.66162	132.54	1.03052	132.44	1.41235
							132.64	65.1492	132.54	52.3401	132.54	35.5227	132.64	20.8882	132.54	11.3171	132.64	5.93433	132.54	2.68628	132.64	1.02271	132.54	1.41626
							132.74	65.1746	132.64	52.3499	132.64	35.5325	132.74	20.9077	132.64	11.323	132.74	5.94409	132.64	2.68237	132.74	1.03442	132.64	1.42212
							132.84	65.2	132.74	52.3752	132.74	35.5481	132.84	20.9077	132.74	11.3289	132.84	5.94409	132.74	2.68823	132.84	1.02856	132.74	1.42798
							132.94	65.2292	132.84	52.3889	132.84	35.5637	132.94	20.9175	132.84	11.323	132.94	5.94409	132.84	2.67651	132.94	1.0188	132.84	1.41235
							133.04	65.2585	132.94	52.4124	132.94	35.5735	133.04	20.937	132.94	11.3328	133.04	5.95386	132.94	2.68237	133.04	1.02856	132.94	1.41235
							133.14	65.2859	133.04	52.4495	133.04	35.6028	133.14	20.9429	133.04	11.3464	133.14	5.94995	133.04	2.68701	133.14	1.02466	133.04	1.41235
							133.24	65.3093	133.14	52.4709	133.14	35.6086	133.24	20.937	133.14	11.3484	133.24	5.94409	133.14	2.68237	133.24	1.00903	133.14	1.40063
							133.34	65.3582	133.24	52.4788	133.24	35.6125	133.34	20.9565	133.24	11.3523	133.34	5.95386	133.24	2.69604	133.34	1.0188	133.24	1.40063
							133.44	65.3796	133.34	52.4983	133.34	35.6321	133.44	20.9604	133.34	11.366	133.44	5.95386	133.34	2.71167	133.44	1.0188	133.34	1.40063
							133.54	65.3992	133.44	52.5198	133.44	35.6536	133.54	20.9722	133.44	11.3718	133.54	5.95386	133.44	2.69214	133.54	1.02344	133.44	1.40063
							133.64	65.4343	133.54	52.5393	133.54	35.6633	133.64	20.9761	133.54	11.3718	133.64	5.95972	133.54	2.68701	133.64	1.02661	133.54	1.39087
							133.74	65.4695	133.64	52.5647	133.64	35.679	133.74	20.9858	133.64	11.3875	133.74	5.97339	133.64	2.7019	133.74	1.03052	133.64	1.39673
							133.84	65.4988	133.74	52.5979	133.74	35.6926	133.84	20.9937	133.74	11.3914	133.84	5.97339	133.74	2.71167	133.84	1.02075	133.74	1.39087
							133.94	65.53	133.84	52.6194	133.84	35.7122	133.94	21.0093	133.84	11.3914	133.94	5.98511	133.84	2.71167	133.94	1.03638	133.84	1.39087
							134.04	65.5613	133.94	52.6506	133.94	35.7454	134.04	21.0132	133.94	11.4031	134.04	5.98511	133.94	2.72729	134.04	1.04224	133.94	1.40259
							134.14	65.5906	134.04	52.6702	134.04	35.7551	134.14	21.0386	134.04	11.4031	134.14	5.99487	134.04	2.72412	134.14	1.04224	134.04	1.39282
							134.24	65.616	134.14	52.6995	134.14	35.7844	134.24	21.0542	134.14	11.4226	134.24	6.00073	134.14	2.72144	134.24	1.04809	134.14	1.40649
							134.34	65.6296	134.24	52.7151	134.24	35.8	134.34	21.0581	134.24	11.4285	134.34	6.00464	134.24	2.7312	134.34	1.04224	134.24	1.41821
							134.44	65.6589	134.34	52.7405	134.34	35.8137	134.44	21.0776	134.34	11.4265	134.44	6.0144	134.34	2.71948	134.44	1.052	134.34	1.40259
							134.54	65.6863	134.44	52.76	134.44	35.843	134.54	21.0737	134.44	11.4382	134.54	6.0105	134.44	2.71948	134.54	1.052	134.44	1.41235
							134.64	65.7136	134.54	52.7854	134.54	35.8391	134.64	21.0874	134.54	11.4421	134.64	6.0144	134.54	2.70972	134.64	1.06177	134.54	1.40845
							134.74	65.7585	134.64	52.8108	134.64	35.8645	134.74	21.1108	134.64	11.4519	134.74	6.02417	134.64	2.71948	134.74	1.07153	134.64	1.41235
							134.84	65.78	134.74	52.8401	134.74	35.8938	134.84	21.1167	134.74	11.4714	134.84	6.02417	134.74	2.72925	134.84	1.07153	134.74	1.41626
							134.94	65.8152	134.84	52.8694	134.84	35.9036	134.94	21.1265	134.84	11.4832	134.94	6.03393	134.84	2.72925	134.94	1.07153	134.84	1.42212
							135.04	65.8425	134.94	52.8889	134.94	35.9231	135.04	21.1362	134.94	11.4929	135.04	6.03394	134.94	2.73901	135.04	1.07153	134.94	1.42212
							135.14	65.866	135.04	52.9143	135.04	35.9329	135.14	21.146	135.04	11.4929	135.14	6.03979	135.04	2.73901	135.14	1.0813	135.04	1.42212
							135.24	65.8914	135.14	52.9553	135.14	35.9602	135.24	21.1694	135.14	11.5085	135.24	6.04565	135.14	2.74487	135.24	1.07934	135.14	1.41626
							135.34	65.9304	135.24	52.9807	135.24	35.9758	135.34	21.1792	135.24	11.5144	135.34	6.05933	135.24	2.74097	135.34	1.08325	135.24	1.42212
							135.44	65.95	135.34	53.01	135.34	35.9915	135.44	21.189	135.34	11.5339	135.44	6.06519	135.34	2.75073	135.44	1.08325	135.34	1.42212
							135.54	65.9714	135.44	53.0315	135.44	36.0051	135.54	21.2026	135.44	11.5398	135.54	6.06128	135.44	2.75464	135.54	1.08716	135.44	1.42212
							135.64	65.991	135.54	53.0706	135.54	36.0051	135.64	21.2085	135.54	11.5339	135.64	6.06519	135.54	2.7605	135.64	1.09302	135.54	1.42603
							135.74	66.0156	135.64	53.0901	135.64	36.0247	135.74	21.2234	135.64	11.5437	135.74	6.07422	135.64	2.7605	135.74	1.08642	135.64	1.42212
							135.84	66.0183	135.74	53.1265	135.74	36.0356	135.84	21.2261	135.74	11.5586	135.84	6.06323	135.74	2.75586	135.84	1.07935	135.74	1.42725
							135.94	66.0417	135.84	53.1487	135.84	36.0442	135.94	21.2456	135.84	11.5515	135.94	6.073	135.84	2.74878	135.94	1.07934	135.84	1.42017
							136.04	66.0789	135.94	53.1877	135.94	36.0637	136.04	21.2456	135.94	11.5613	136.04	6.073	135.94	2.75854	136.04	1.07935	135.94	1.42017
							136.14	66.1082	136.04	53.2092	136.04	36.0735	136.14	21.2651	136.04	11.5613	136.14	6.08276	136.04	2.76245	136.14	1.08911	136.04	1.42017
							136.24	66.1277	136.14	53.2483	136.14	36.093	136.24	21.2749	136.14	11.571	136.24	6.08276	136.14	2.77808	136.24	1.07935	136.14	1.42993
							136.34	66.157	136.24	53.2678	136.24	36.1028	136.34	21.2847	136.24	11.571	136.34	6.09253	136.24	2.77808	136.34	1.09302	136.24	1.4248
							136.44	66.1785	136.34	53.2971	136.34	36.1321	136.44	21.2964	136.34	11.5906	136.44	6.09253	136.34	2.77808	136.44	1.09888	136.34	1.44165
							136.54	66.2026	136.44	53.3284	136.44	36.1536	136.54	21.2964	136.44	11.5906	136.54	6.09253	136.44	2.77808	136.54	1.08911	136.44	1.43188
							136.64	66.2253	136.54	53.3479	136.54	36.1731	136.64	21.3022	136.54	11.5906	136.64	6.09253	136.54	2.77808	136.64	1.08521	136.54	1.43188
							136.74	66.239	136.64	53.3635	136.64	36.179	136.74	21.3062	136.64	11.5964	136.74	6.1023	136.64	2.77808	136.74	1.06958	136.64	1.41821
							136.84	66.252	136.74	53.3792	136.74	36.1965	136.84	21.3022	136.74	11.5906	136.84	6.09839	136.74	2.77808	136.84	1.06567	136.74	1.41235
							136.94	66.2729	136.84	53.4045	136.84	36.2043	136.94	21.3198	136.84	11.5964	136.94	6.10229	136.84	2.77417	136.94	1.07349	136.84	1.40845
							137.04	66.2996	136.94	53.4221	136.94	36.2161	137.04	21.3354	136.94	11.6003	137.04	6.10229	136.94	2.77808	137.04	1.06567	136.94	1.41235
							137.14	66.3191	137.04	53.4475	137.04	36.2336	137.14	21.3452	137.04	11.6121	137.14	6.1062	137.04	2.76831	137.14	1.06372	137.04	1.41626
							137.24	66.3503	137.14	53.469	137.14	36.2532	137.24	21.355	137.14	11.6121	137.24	6.12182	137.14	2.76831	137.24	1.07934	137.14	1.41235
							137.34	66.366	137.24	53.4885	137.24	36.2766	137.34	21.3511	137.24	11.6218	137.34	6.11792	137.24	2.77808	137.34	1.07544	137.24	1.42212
							137.44	66.3914	137.34	53.4983	137.34	36.2981	137.44	21.3667	137.34	11.6277	137.44	6.12768	137.34	2.77808	137.44	1.07153	137.34	1.41235
							137.54	66.4109	137.44	53.5393	137.44	36.3235	137.54	21.3765	137.44	11.6375	137.54	6.13354	137.44	2.78979	137.54	1.07544	137.44	1.42407
							137.64	66.4421	137.54	53.5588	137.54	36.3352	137.64	21.4019	137.54	11.6531	137.64	6.14331	137.54	2.78003	137.64	1.09106	137.54	1.42407
							137.74	66.4617	137.64	53.5901	137.64	36.3547	137.74	21.4175	137.64	11.6628	137.74	6.14331	137.64	2.78979	137.74	1.09106	137.64	1.42603
							137.84	66.4812	137.74	53.6096	137.74	36.3743	137.84	21.4272	137.74	11.6726	137.84	6.15308	137.74	2.7937	137.84	1.10083	137.74	1.43188
							137.94	66.5105	137.84	53.6389	137.84	36.3938	137.94	21.437	137.84	11.6921	137.94	6.16284	137.84	2.80933	137.94	1.09106	137.84	1.44165
							138.04	66.53	137.94	53.6584	137.94	36.4036	138.04	21.4468	137.94	11.6921	138.04	6.16284	137.94	2.80933	138.04	1.09106	137.94	1.44165
							138.14	66.5515	138.04	53.6897	138.04	36.4133	138.14	21.4526	138.04	11.6921	138.14	6.15894	138.04	2.79956	138.14	1.08716	138.04	1.43188
							138.24	66.5808	138.14	53.7053	138.14	36.429	138.24	21.4612	138.14	11.698	138.24	6.16284	138.14	2.79956	138.24	1.0813	138.14	1.43188
							138.34	66.6003	138.24	53.7327	138.24	36.4485	138.34	21.478	138.24	11.7117	138.34	6.16284	138.24	2.80933	138.34	1.08521	138.24	1.44165
							138.44	66.6199	138.34	53.7581	138.34	36.4739	138.44	21.4878	138.34	11.7117	138.44	6.16284	138.34	2.80933	138.44	1.09106	138.34	1.43188
							138.54	66.6355	138.44	53.7795	138.44	36.4934	138.54	21.4976	138.44	11.7117	138.54	6.16284	138.44	2.80933	138.54	1.09106	138.44	1.43188
							138.64	66.6707	138.54	53.7991	138.54	36.5032	138.64	21.5073	138.54	11.7117	138.64	6.16284	138.54	2.80225	138.64	1.07935	138.54	1.43579
							138.74	66.7097	138.64	53.8186	138.64	36.5227	138.74	21.5171	138.64	11.7156	138.74	6.17261	138.64	2.80933	138.74	1.09375	138.64	1.44165
							138.84	66.741	138.74	53.8479	138.74	36.5442	138.84	21.5269	138.74	11.7273	138.84	6.18237	138.74	2.81909	138.84	1.1106	138.74	1.45142
							138.94	66.7703	138.84	53.8674	138.84	36.5637	138.94	21.5425	138.84	11.7449	138.94	6.19678	138.84	2.83276	138.94	1.1106	138.84	1.45142
							139.04	66.7957	138.94	53.8889	138.94	36.5833	139.04	21.564	138.94	11.7468	139.04	6.20972	138.94	2.83862	139.04	1.1106	138.94	1.45142
							139.14	66.8132	139.04	53.9045	139.04	36.5989	139.14	21.5679	139.04	11.7468	139.14	6.20386	139.04	2.84448	139.14	1.1106	139.04	1.44751
							139.24	66.8503	139.14	53.9221	139.14	36.6165	139.24	21.5815	139.14	11.7527	139.24	6.20776	139.14	2.84253	139.24	1.1145	139.14	1.44556
							139.34	66.8796	139.24	53.9475	139.24	36.6321	139.34	21.5972	139.24	11.7527	139.34	6.22339	139.24	2.86011	139.34	1.13013	139.24	1.45142
							139.44	66.9089	139.34	53.967	139.34	36.6536	139.44	21.6069	139.34	11.7625	139.44	6.22729	139.34	2.85815	139.44	1.13013	139.34	1.46118
							139.54	66.9304	139.44	53.9788	139.44	36.6731	139.54	21.6108	139.44	11.7722	139.54	6.23315	139.44	2.85815	139.54	1.12036	139.44	1.46509
							139.64	66.9402	139.54	53.9983	139.54	36.6926	139.64	21.6265	139.54	11.7761	139.64	6.22339	139.54	2.85815	139.64	1.12036	139.54	1.47095
							139.74	66.9734	139.64	54.0225	139.64	36.7024	139.74	21.646	139.64	11.7917	139.74	6.23315	139.64	2.86206	139.74	1.13403	139.64	1.46118
[truncated: 6,405 more rows]

## Sheet: Supplementary Fig. 7
	Supplementary Fig. 7a
	TPM
	Mouse	Adrenal gland	Aorta	Axillary lymph node	Bone	Cecum	Cerebellum	Cerebral cortex	Colon	Corpora quadrigemina	Corpus striatum	Diencephalon	Epididymis	Eyeball of camera-type eye	Hippocampal formation	Intestinal mucosa	Intestine	Lung	Medulla oblongata	Olfactory brain	Ovary	Pancreas	Pituitary gland	Prostate gland	Spinal cord	Spleen	Stomach	Submandibular gland	Testis	Thymus	Tongue	Urinary bladder	Uterus	Vagina	Vesicular gland	Zone of skin
	Trim31	0	0	0	0	19	0	0	103	0	0	0	0	0	0	280	135	0	0	0	0	0	0	0	0	0	0	0	0	0	0	0	0	0	0	0
	Trim40	0	0	0	0	12	0	0	3	0	0	0	0	0.2	0	16	2	0	0	0	0	0	0	0	0	0	0	0	0	0	0	0	0.2	0.2	0	0
		Supplementary Fig. 7d							Supplementary Fig. 7e
		Trim40		Trim31		Il6			TPM
		PBS	LPS	PBS	LPS	PBS	LPS			PBS1	PBS2	PBS3	LPS1	LPS2	LPS3
		n = 7	n = 8	n = 7	n = 8	n = 7	n = 9		Trim31	242.474	223.816	235.939	327.508	286.199	197.651
		1.0003	1.57509	0.313357	2.23622	1.00711	6.9067		Trim40	75.9415	66.6824	96.1459	143.668	227.521	258.698
		1.23393	1.60491	1.76609	1.23104	1.74531	14.2454
		1.14748	2.84174	1.14783	1.92356	1.2315	20.3239		Relative TPM
		0.893132	1.38169	1.10108	1.29146	1.3695	9.57464			PBS1	PBS2	PBS3	LPS1	LPS2	LPS3
		1.30558	6.04105	1.00246	4.69651	0.8343	7.63072		Trim31	1.03621	0.956478	1.00829	1.39961	1.22307	0.844662
		1.17974	2.64018	2.07153	7.55653	0.857158	5.98122		Trim40	0.954171	0.837834	1.20803	1.80513	2.85871	3.25042
		1.17247	1.7708	2.34948	3.84168	1.58194	8.36459
			16.355		3.19537		6.93105			Relative TPM	PBS	LPS	p-Value	SEM
							28.4763		Trim31	Average	1	1.156	0.4004	0.1654
	Average	1.13323	4.27631	1.39312	3.24655	1.2324	12.0483		Trim40	Average	1	2.638	0.0212	0.4452
	SD	0.130423	4.7806	0.652241	1.99032	0.328219	7.24053
	p-value	0.0003		0.0289		0.0002

[truncated: 1 more sheets: Supplementary Fig. 8]
